# Supplementary material for: 3,3′-Dihy­droxy-6,6′-bis­(hy­droxy­meth­yl)-2,2′-(pentane-1,1-di­yl)di-4H-pyran-4-one
Source: Acta Crystallogr Sect E Struct Rep Online. 2012 Mar 14;68(Pt 4):o1064. doi: 10.1107/S1600536812010276 (PMC3344022; doi:10.1107/S1600536812010276)
Supplement: Supplementary file 1 [file e-68-o1064-sup1.cif]

##############################################################################
#                                                                            #
# This CIF contains the data in a paper accepted for publication in          #
# Acta Crystallographica Section E. It conforms to the requirements of       #
# Notes for Authors for Acta Crystallographica Section E, and has been       #
# peer reviewed under the auspices of the IUCr Commission on Journals.       #
#                                                                            #
# Full details of the Crystallographic Information File format               #
# are given in the paper "The Crystallographic Information File (CIF):       #
# a New Standard Archive File for Crystallography" by S. R. Hall, F. H.      #
# Allen and I. D. Brown [Acta Cryst. (1991), A47, 655-685].                  #
#                                                                            #
# The current version of the core CIF dictionary is obtainable from          #
# ftp://ftp.iucr.org/pub/cif_core.dic.                                       #
#                                                                            #
# Software is freely available for graphical display of the structure(s)     #
# in this CIF. For information consult the CIF software page                 #
# http://www.iucr.org/resources/cif/software.                                #
#                                                                            #
# This file may be used for bona fide research purposes within the           #
# scientific community so long as proper attribution is given to the journal # 
# article from which it was obtained.                                        #
#                                                                            #
##############################################################################
data_global
_audit_creation_method     SHELXL-97
_journal_date_recd_electronic     2012-02-28
_journal_date_accepted     2012-03-08
_journal_name_full     'Acta Crystallographica, Section E'
_journal_year     2012
_journal_volume     68
_journal_issue      4
_journal_page_first     o1064
_journal_page_last     o1064
_journal_paper_category     QO
_journal_paper_doi     10.1107/S1600536812010276
_journal_coeditor_code     CV5255
_publ_contact_author_name     'Tao Zhou'
_publ_contact_author_address
;
School of Food Science and Biotechnology,
Zhejiang GongShang University
Hangzhou, Zhejiang 310012
People's Republic of China
;
_publ_contact_author_email     'taozhou@zjgsu.edu.cn'
_publ_contact_author_fax     '86-571-88905733'
_publ_contact_author_phone     '86-571-88071024-7587'
_publ_section_title
;\
3,3'-Dihydroxy-6,6'-bis(hydroxymethyl)-2,2'-(pentane-1,1-diyl)di-4<i>H</i>-\
pyran-4-one
;
loop_
    _publ_author_name
    _publ_author_address
    'Mu-Song Liu'
;
College of Pharmaceutical Science
Zhejiang University of Technology
Hangzhou, Zhejiang 310014
People's Republic of China
;
    'Pan-Pan Hu'
;
School of Food Science and Biotechnology
Zhejiang GongShang University
Hangzhou, Zhejiang 310012
People's Republic of China
;
    'Tao Zhou'
;
School of Food Science and Biotechnology
Zhejiang GongShang University
Hangzhou, Zhejiang 310012
People's Republic of China
;
data_I
_chemical_name_systematic
;
3,3'-Dihydroxy-6,6'-bis(hydroxymethyl)-2,2'-(pentane-1,1-diyl)di-
4<i>H</i>-pyran-4-one
;
_chemical_name_common
;
6,6'-(Pentane-1,1-diyl)bis(5-hydroxy-2-(hydroxymethyl)-4<i>H</i>-pyran-4-one)
;
_chemical_formula_moiety     'C17 H20 O8'
_chemical_formula_sum     'C17 H20 O8'
_chemical_formula_weight     352.33
_chemical_melting_point     ?
_symmetry_cell_setting     triclinic
_symmetry_space_group_name_H-M     'P -1'
_symmetry_space_group_name_Hall     '-P 1'
loop_
    _symmetry_equiv_pos_as_xyz
    'x, y, z'
    '-x, -y, -z'
_cell_length_a     6.4234(3)
_cell_length_b     9.2394(4)
_cell_length_c     15.8494(7)
_cell_angle_alpha     79.9930(10)
_cell_angle_beta     86.689(2)
_cell_angle_gamma     66.6220(10)
_cell_volume     850.22(7)
_cell_formula_units_Z     2
_cell_measurement_reflns_used     6451
_cell_measurement_theta_min     3.3
_cell_measurement_theta_max     27.4
_cell_measurement_temperature     296.0(10)
_exptl_crystal_description     'chunk'
_exptl_crystal_colour     'yellow'
_exptl_crystal_size_max     0.49
_exptl_crystal_size_mid     0.47
_exptl_crystal_size_min     0.33
_exptl_crystal_density_diffrn     1.376
_exptl_crystal_density_meas     ?
_exptl_crystal_density_method     'not measured'
_exptl_crystal_F_000     372
_exptl_absorpt_coefficient_mu     0.110
_exptl_absorpt_correction_type     multi-scan
_exptl_absorpt_process_details     '(ABSCOR; Higashi, 1995)'
_exptl_absorpt_correction_T_min     0.9380
_exptl_absorpt_correction_T_max     0.9646
_exptl_special_details
;
;
_diffrn_ambient_temperature     296.0(10)
_diffrn_radiation_type     MoK\a
_diffrn_radiation_wavelength     0.71073
_diffrn_radiation_source     'rotating anode'
_diffrn_radiation_monochromator     graphite
_diffrn_measurement_device_type     'Rigaku R-AXIS RAPID/ZJUG'
_diffrn_measurement_method     \w
_diffrn_detector_area_resol_mean     10.00
_diffrn_reflns_number     8442
_diffrn_reflns_av_R_equivalents     0.0172
_diffrn_reflns_av_sigmaI/netI     0.0226
_diffrn_reflns_theta_min     3.26
_diffrn_reflns_theta_max     27.43
_diffrn_reflns_theta_full     27.43
_diffrn_measured_fraction_theta_max     0.991
_diffrn_measured_fraction_theta_full     0.991
_diffrn_reflns_limit_h_min     -8
_diffrn_reflns_limit_h_max     8
_diffrn_reflns_limit_k_min     -11
_diffrn_reflns_limit_k_max     10
_diffrn_reflns_limit_l_min     -20
_diffrn_reflns_limit_l_max     20
_diffrn_standards_number     ?
_diffrn_standards_interval_count     ?
_diffrn_standards_interval_time     ?
_diffrn_standards_decay_%     ?
_refine_special_details
;
Refinement of <i>F</i>^2^ against ALL reflections. The weighted <i>R</i>-factor
<i>wR</i> and goodness of fit <i>S</i> are based on <i>F</i>^2^, conventional
<i>R</i>-factors <i>R</i> are based on <i>F</i>, with <i>F</i> set to zero for
negative <i>F</i>^2^. The threshold expression of <i>F</i>^2^ >
\s(<i>F</i>^2^) is used only for calculating <i>R</i>-factors(gt) <i>etc</i>.
and is not relevant to the choice of reflections for refinement.
<i>R</i>-factors based on <i>F</i>^2^ are statistically about twice as large
as those based on <i>F</i>, and <i>R</i>- factors based on ALL data will be
even larger.
;
_reflns_number_total     3840
_reflns_number_gt     2907
_reflns_threshold_expression     I>2sigma(I)
_refine_ls_structure_factor_coef     Fsqd
_refine_ls_matrix_type     full
_refine_ls_R_factor_all     0.0572
_refine_ls_R_factor_gt     0.0430
_refine_ls_wR_factor_gt     0.1078
_refine_ls_wR_factor_ref     0.1199
_refine_ls_goodness_of_fit_ref     1.001
_refine_ls_restrained_S_all     1.000
_refine_ls_number_reflns     3840
_refine_ls_number_parameters     251
_refine_ls_number_restraints     6
_refine_ls_hydrogen_treatment     constr
_refine_ls_weighting_scheme     calc
_refine_ls_weighting_details
         'calc w=1/[\s^2^(Fo^2^)+(0.0554P)^2^+0.2871P] where P=(Fo^2^+2Fc^2^)/3'
_atom_sites_solution_hydrogens     geom
_atom_sites_solution_primary     direct
_atom_sites_solution_secondary     difmap
_refine_ls_shift/su_max     0.000
_refine_ls_shift/su_mean     0.000
_refine_diff_density_max     0.299
_refine_diff_density_min     -0.303
_refine_ls_extinction_method     none
_refine_ls_extinction_coef     ?
loop_
    _atom_type_symbol
    _atom_type_description
    _atom_type_scat_dispersion_real
    _atom_type_scat_dispersion_imag
    _atom_type_scat_source
    'C' 'C' 0.0033 0.0016
                         'International Tables Vol C Tables 4.2.6.8 and 6.1.1.4'
    'H' 'H' 0.0000 0.0000
                         'International Tables Vol C Tables 4.2.6.8 and 6.1.1.4'
    'O' 'O' 0.0106 0.0060
                         'International Tables Vol C Tables 4.2.6.8 and 6.1.1.4'
_computing_data_collection     'PROCESS-AUTO (Rigaku, 2006)'
_computing_cell_refinement     'PROCESS-AUTO (Rigaku, 2006)'
_computing_data_reduction     'CrystalStructure (Rigaku, 2007)'
_computing_structure_solution     'SHELXS97 (Sheldrick, 2008)'
_computing_structure_refinement     'SHELXL97 (Sheldrick, 2008)'
_computing_molecular_graphics     'ORTEP-3 (Farrugia,1997)'
_computing_publication_material     'WinGX (Farrugia, 1999)'
loop_
    _atom_site_type_symbol
    _atom_site_label
    _atom_site_fract_x
    _atom_site_fract_y
    _atom_site_fract_z
    _atom_site_U_iso_or_equiv
    _atom_site_adp_type
    _atom_site_calc_flag
    _atom_site_refinement_flags
    _atom_site_occupancy
    _atom_site_symmetry_multiplicity
    _atom_site_disorder_assembly
    _atom_site_disorder_group
    O O1 0.70599(16) 0.37814(12) 0.33797(6) 0.0343(2) Uani d . 1 1 . .
    O O2 0.24351(19) 0.37234(15) 0.52086(7) 0.0489(3) Uani d . 1 1 . .
    O O3 0.10419(18) 0.56659(15) 0.36549(7) 0.0499(3) Uani d . 1 1 . .
    H H3 0.0303 0.5617 0.4091 0.075 Uiso calc R 1 1 . .
    O O5 0.10800(19) 0.56285(16) 0.11434(8) 0.0534(3) Uani d . 1 1 . .
    H H5 0.0366 0.5594 0.0740 0.080 Uiso calc R 1 1 . .
    O O6 0.2475(2) 0.35803(17) -0.00299(8) 0.0562(3) Uani d . 1 1 . .
    O O7 0.70230(17) 0.35409(12) 0.16422(6) 0.0381(3) Uani d . 1 1 . .
    O O4A 1.1115(3) 0.1209(2) 0.50117(12) 0.0591(5) Uani d P 0.764(3) 1 A 1
    H H4A 1.1380 0.1883 0.5209 0.089 Uiso calc PR 0.764(3) 1 A 1
    O O8A 1.1284(3) 0.0846(2) 0.04825(13) 0.0635(6) Uani d P 0.764(3) 1 A 1
    H H8A 1.1580 0.1543 0.0169 0.095 Uiso calc PR 0.764(3) 1 A 1
    O O4B 1.0634(8) 0.0558(6) 0.3693(3) 0.0474(14) Uani d P 0.236(3) 1 A 2
    H H4B 1.0161 -0.0084 0.3968 0.071 Uiso calc PR 0.236(3) 1 A 2
    O O8B 1.061(2) -0.0030(16) 0.0999(9) 0.153(5) Uani d PU 0.236(3) 1 A 2
    H H8B 1.0323 0.0071 0.0490 0.230 Uiso calc PR 0.236(3) 1 A 2
    C C1 0.7734(2) 0.28416(17) 0.41491(9) 0.0348(3) Uani d . 1 1 A .
    C C2 0.6275(3) 0.27937(18) 0.47792(9) 0.0375(3) Uani d . 1 1 . .
    H H2 0.6811 0.2135 0.5301 0.045 Uiso calc R 1 1 . .
    C C3 0.3903(2) 0.37414(17) 0.46608(9) 0.0347(3) Uani d . 1 1 . .
    C C4 0.3252(2) 0.47378(17) 0.38243(9) 0.0329(3) Uani d . 1 1 . .
    C C5 0.4816(2) 0.47156(16) 0.32159(8) 0.0302(3) Uani d . 1 1 . .
    C C6 1.0238(3) 0.1844(2) 0.41614(11) 0.0474(4) Uani d . 1 1 . .
    H H6A 1.0525 0.0971 0.3848 0.057 Uiso calc PR 0.764(3) 1 A 1
    H H6B 1.1022 0.2494 0.3873 0.057 Uiso calc PR 0.764(3) 1 A 1
    H H6C 1.1034 0.2466 0.3877 0.057 Uiso d PR 0.236(3) 1 A 2
    H H6D 1.0788 0.1461 0.4755 0.057 Uiso d PR 0.236(3) 1 A 2
    C C7 0.4372(2) 0.56545(17) 0.23201(8) 0.0331(3) Uani d . 1 1 . .
    H H7 0.2759 0.6362 0.2279 0.040 Uiso calc R 1 1 . .
    C C8 0.4808(2) 0.45696(17) 0.16640(8) 0.0332(3) Uani d . 1 1 . .
    C C9 0.3266(3) 0.46005(18) 0.11099(9) 0.0363(3) Uani d . 1 1 . .
    C C10 0.3925(3) 0.35414(19) 0.04794(9) 0.0400(3) Uani d . 1 1 . .
    C C11 0.6259(3) 0.24898(19) 0.04981(10) 0.0437(4) Uani d . 1 1 . .
    H H11 0.6790 0.1780 0.0109 0.052 Uiso calc R 1 1 . .
    C C12 0.7702(3) 0.25138(18) 0.10724(10) 0.0407(4) Uani d . 1 1 A .
    C C13 1.0161(3) 0.1441(2) 0.12089(14) 0.0593(5) Uani d . 1 1 . .
    H H13A 1.0933 0.2027 0.1416 0.071 Uiso calc PR 0.764(3) 1 A 1
    H H13B 1.0285 0.0544 0.1654 0.071 Uiso calc PR 0.764(3) 1 A 1
    H H13C 1.1133 0.1895 0.0883 0.071 Uiso d PR 0.236(3) 1 A 2
    H H13D 1.0587 0.1215 0.1812 0.071 Uiso d PR 0.236(3) 1 A 2
    C C14 0.5730(3) 0.67220(18) 0.21157(9) 0.0396(3) Uani d . 1 1 . .
    H H14A 0.7336 0.6051 0.2178 0.047 Uiso calc R 1 1 . .
    H H14B 0.5444 0.7244 0.1523 0.047 Uiso calc R 1 1 . .
    C C15 0.5152(3) 0.79877(19) 0.26837(10) 0.0421(4) Uani d . 1 1 . .
    H H15A 0.5501 0.7469 0.3275 0.050 Uiso calc R 1 1 . .
    H H15B 0.3537 0.8638 0.2640 0.050 Uiso calc R 1 1 . .
    C C16 0.6444(4) 0.9060(2) 0.24434(13) 0.0565(5) Uani d . 1 1 . .
    H H16A 0.8057 0.8408 0.2504 0.068 Uiso calc R 1 1 . .
    H H16B 0.6136 0.9542 0.1845 0.068 Uiso calc R 1 1 . .
    C C17 0.5856(5) 1.0365(3) 0.29752(16) 0.0846(8) Uani d . 1 1 . .
    H H17A 0.4309 1.1097 0.2863 0.127 Uiso calc R 1 1 . .
    H H17B 0.6839 1.0927 0.2830 0.127 Uiso calc R 1 1 . .
    H H17C 0.6046 0.9906 0.3572 0.127 Uiso calc R 1 1 . .
loop_
    _atom_site_aniso_label
    _atom_site_aniso_U_11
    _atom_site_aniso_U_22
    _atom_site_aniso_U_33
    _atom_site_aniso_U_12
    _atom_site_aniso_U_13
    _atom_site_aniso_U_23
    O1 0.0301(5) 0.0425(6) 0.0298(5) -0.0143(4) 0.0034(4) -0.0054(4)
    O2 0.0423(6) 0.0612(7) 0.0361(6) -0.0176(6) 0.0120(5) -0.0004(5)
    O3 0.0323(6) 0.0651(8) 0.0361(6) -0.0075(5) 0.0071(4) 0.0030(5)
    O5 0.0355(6) 0.0775(9) 0.0462(7) -0.0136(6) -0.0004(5) -0.0285(6)
    O6 0.0540(7) 0.0746(9) 0.0452(7) -0.0240(6) -0.0054(5) -0.0247(6)
    O7 0.0378(6) 0.0412(6) 0.0340(5) -0.0127(5) 0.0010(4) -0.0101(4)
    O4A 0.0509(10) 0.0545(10) 0.0667(11) -0.0207(8) -0.0180(8) 0.0091(8)
    O8A 0.0518(10) 0.0561(11) 0.0838(14) -0.0127(9) 0.0167(9) -0.0404(10)
    O4B 0.038(3) 0.037(3) 0.062(3) -0.008(2) 0.009(2) -0.014(2)
    O8B 0.153(5) 0.153(5) 0.154(5) -0.060(2) 0.0009(10) -0.0263(13)
    C1 0.0354(7) 0.0357(7) 0.0338(7) -0.0140(6) -0.0016(6) -0.0066(6)
    C2 0.0399(8) 0.0384(8) 0.0306(7) -0.0136(6) -0.0006(6) -0.0007(6)
    C3 0.0393(8) 0.0364(7) 0.0302(7) -0.0170(6) 0.0054(6) -0.0066(6)
    C4 0.0318(7) 0.0363(7) 0.0301(7) -0.0130(6) 0.0024(5) -0.0058(6)
    C5 0.0312(7) 0.0334(7) 0.0282(6) -0.0141(6) 0.0012(5) -0.0071(5)
    C6 0.0351(8) 0.0514(9) 0.0512(9) -0.0134(7) -0.0007(7) -0.0052(8)
    C7 0.0350(7) 0.0381(7) 0.0256(6) -0.0136(6) 0.0025(5) -0.0064(5)
    C8 0.0349(7) 0.0377(7) 0.0274(6) -0.0157(6) 0.0044(5) -0.0046(6)
    C9 0.0369(8) 0.0450(8) 0.0283(7) -0.0179(7) 0.0036(6) -0.0067(6)
    C10 0.0471(9) 0.0484(9) 0.0293(7) -0.0235(7) 0.0023(6) -0.0082(6)
    C11 0.0541(10) 0.0420(8) 0.0358(8) -0.0171(7) 0.0047(7) -0.0140(7)
    C12 0.0460(9) 0.0372(8) 0.0362(8) -0.0134(7) 0.0047(6) -0.0077(6)
    C13 0.0489(10) 0.0527(10) 0.0658(12) -0.0064(8) 0.0031(9) -0.0169(9)
    C14 0.0500(9) 0.0420(8) 0.0309(7) -0.0233(7) 0.0081(6) -0.0063(6)
    C15 0.0520(9) 0.0409(8) 0.0358(8) -0.0207(7) 0.0033(7) -0.0075(6)
    C16 0.0716(12) 0.0488(10) 0.0576(11) -0.0329(9) 0.0096(9) -0.0106(8)
    C17 0.129(2) 0.0774(15) 0.0786(15) -0.0695(16) 0.0189(15) -0.0289(12)
_geom_special_details
;
All e.s.d.'s (except the e.s.d. in the dihedral angle between two l.s. planes)
are estimated using the full covariance matrix. The cell e.s.d.'s are taken
into account individually in the estimation of e.s.d.'s in distances, angles
and torsion angles; correlations between e.s.d.'s in cell parameters are only
used when they are defined by crystal symmetry. An approximate (isotropic)
treatment of cell e.s.d.'s is used for estimating e.s.d.'s involving l.s.
planes.
;
loop_
    _geom_bond_atom_site_label_1
    _geom_bond_atom_site_label_2
    _geom_bond_site_symmetry_2
    _geom_bond_distance
    _geom_bond_publ_flag
    O1 C1 . 1.3502(17) ?
    O1 C5 . 1.3669(16) ?
    O2 C3 . 1.2474(17) ?
    O3 C4 . 1.3492(17) ?
    O3 H3 . 0.8200 ?
    O5 C9 . 1.3518(18) ?
    O5 H5 . 0.8200 ?
    O6 C10 . 1.2531(19) ?
    O7 C12 . 1.3529(18) ?
    O7 C8 . 1.3641(17) ?
    O4A C6 . 1.424(2) ?
    O4A H4A . 0.8200 ?
    O4A H6D . 0.4491 ?
    O8A C13 . 1.399(3) ?
    O8A H8A . 0.8200 ?
    O8A H13C . 1.2178 ?
    O4B C6 . 1.439(5) ?
    O4B H4B . 0.8200 ?
    O8B C13 . 1.369(13) ?
    O8B H8B . 0.8200 ?
    C1 C2 . 1.337(2) ?
    C1 C6 . 1.503(2) ?
    C2 C3 . 1.428(2) ?
    C2 H2 . 0.9300 ?
    C3 C4 . 1.4541(19) ?
    C4 C5 . 1.3484(19) ?
    C5 C7 . 1.5073(19) ?
    C6 H6A . 0.9700 ?
    C6 H6B . 0.9700 ?
    C6 H6C . 0.9553 ?
    C6 H6D . 0.9795 ?
    C7 C8 . 1.5069(19) ?
    C7 C14 . 1.542(2) ?
    C7 H7 . 0.9800 ?
    C8 C9 . 1.350(2) ?
    C9 C10 . 1.448(2) ?
    C10 C11 . 1.426(2) ?
    C11 C12 . 1.345(2) ?
    C11 H11 . 0.9300 ?
    C12 C13 . 1.499(2) ?
    C13 H13A . 0.9700 ?
    C13 H13B . 0.9700 ?
    C13 H13C . 0.9635 ?
    C13 H13D . 0.9733 ?
    C14 C15 . 1.516(2) ?
    C14 H14A . 0.9700 ?
    C14 H14B . 0.9700 ?
    C15 C16 . 1.517(2) ?
    C15 H15A . 0.9700 ?
    C15 H15B . 0.9700 ?
    C16 C17 . 1.504(3) ?
    C16 H16A . 0.9700 ?
    C16 H16B . 0.9700 ?
    C17 H17A . 0.9600 ?
    C17 H17B . 0.9600 ?
    C17 H17C . 0.9600 ?
loop_
    _geom_angle_atom_site_label_1
    _geom_angle_atom_site_label_2
    _geom_angle_atom_site_label_3
    _geom_angle_site_symmetry_1
    _geom_angle_site_symmetry_3
    _geom_angle
    _geom_angle_publ_flag
    C1 O1 C5 . . 120.29(11) ?
    C4 O3 H3 . . 109.5 ?
    C9 O5 H5 . . 109.5 ?
    C12 O7 C8 . . 120.36(12) ?
    C6 O4A H4A . . 109.5 ?
    H4A O4A H6D . . 104.7 ?
    C13 O8A H8A . . 109.5 ?
    H8A O8A H13C . . 70.3 ?
    C6 O4B H4B . . 109.5 ?
    C13 O8B H8B . . 109.5 ?
    C2 C1 O1 . . 122.32(13) ?
    C2 C1 C6 . . 126.71(14) ?
    O1 C1 C6 . . 110.89(13) ?
    C1 C2 C3 . . 120.82(13) ?
    C1 C2 H2 . . 119.6 ?
    C3 C2 H2 . . 119.6 ?
    O2 C3 C2 . . 124.45(13) ?
    O2 C3 C4 . . 120.46(13) ?
    C2 C3 C4 . . 115.07(12) ?
    O3 C4 C5 . . 120.03(12) ?
    O3 C4 C3 . . 119.06(12) ?
    C5 C4 C3 . . 120.89(13) ?
    C4 C5 O1 . . 120.60(12) ?
    C4 C5 C7 . . 126.41(13) ?
    O1 C5 C7 . . 112.99(11) ?
    O4A C6 O4B . . 109.7(3) ?
    O4A C6 C1 . . 111.96(15) ?
    O4B C6 C1 . . 108.5(2) ?
    O4A C6 H6A . . 109.2 ?
    C1 C6 H6A . . 109.2 ?
    O4A C6 H6B . . 109.2 ?
    O4B C6 H6B . . 108.1 ?
    C1 C6 H6B . . 109.2 ?
    H6A C6 H6B . . 107.9 ?
    O4A C6 H6C . . 109.0 ?
    O4B C6 H6C . . 107.4 ?
    C1 C6 H6C . . 110.2 ?
    H6A C6 H6C . . 107.1 ?
    O4B C6 H6D . . 112.6 ?
    C1 C6 H6D . . 109.6 ?
    H6A C6 H6D . . 112.1 ?
    H6B C6 H6D . . 108.8 ?
    H6C C6 H6D . . 108.6 ?
    C5 C7 C8 . . 111.20(12) ?
    C5 C7 C14 . . 112.71(12) ?
    C8 C7 C14 . . 110.77(11) ?
    C5 C7 H7 . . 107.3 ?
    C8 C7 H7 . . 107.3 ?
    C14 C7 H7 . . 107.3 ?
    C9 C8 O7 . . 120.75(13) ?
    C9 C8 C7 . . 126.05(13) ?
    O7 C8 C7 . . 113.13(12) ?
    C8 C9 O5 . . 119.76(13) ?
    C8 C9 C10 . . 120.76(14) ?
    O5 C9 C10 . . 119.48(13) ?
    O6 C10 C11 . . 124.42(15) ?
    O6 C10 C9 . . 120.11(15) ?
    C11 C10 C9 . . 115.47(13) ?
    C12 C11 C10 . . 120.66(14) ?
    C12 C11 H11 . . 119.7 ?
    C10 C11 H11 . . 119.7 ?
    C11 C12 O7 . . 121.98(14) ?
    C11 C12 C13 . . 127.48(15) ?
    O7 C12 C13 . . 110.50(14) ?
    O8B C13 O8A . . 52.8(6) ?
    O8B C13 C12 . . 111.3(6) ?
    O8A C13 C12 . . 115.07(17) ?
    O8B C13 H13A . . 140.2 ?
    O8A C13 H13A . . 108.5 ?
    C12 C13 H13A . . 108.5 ?
    O8B C13 H13B . . 59.8 ?
    O8A C13 H13B . . 108.5 ?
    C12 C13 H13B . . 108.5 ?
    H13A C13 H13B . . 107.5 ?
    O8B C13 H13C . . 108.9 ?
    O8A C13 H13C . . 58.6 ?
    C12 C13 H13C . . 112.0 ?
    H13A C13 H13C . . 53.5 ?
    H13B C13 H13C . . 139.0 ?
    O8B C13 H13D . . 104.3 ?
    O8A C13 H13D . . 133.4 ?
    C12 C13 H13D . . 111.1 ?
    H13A C13 H13D . . 60.5 ?
    H13B C13 H13D . . 48.6 ?
    H13C C13 H13D . . 108.8 ?
    C15 C14 C7 . . 113.65(12) ?
    C15 C14 H14A . . 108.8 ?
    C7 C14 H14A . . 108.8 ?
    C15 C14 H14B . . 108.8 ?
    C7 C14 H14B . . 108.8 ?
    H14A C14 H14B . . 107.7 ?
    C14 C15 C16 . . 112.37(14) ?
    C14 C15 H15A . . 109.1 ?
    C16 C15 H15A . . 109.1 ?
    C14 C15 H15B . . 109.1 ?
    C16 C15 H15B . . 109.1 ?
    H15A C15 H15B . . 107.9 ?
    C17 C16 C15 . . 113.87(17) ?
    C17 C16 H16A . . 108.8 ?
    C15 C16 H16A . . 108.8 ?
    C17 C16 H16B . . 108.8 ?
    C15 C16 H16B . . 108.8 ?
    H16A C16 H16B . . 107.7 ?
    C16 C17 H17A . . 109.5 ?
    C16 C17 H17B . . 109.5 ?
    H17A C17 H17B . . 109.5 ?
    C16 C17 H17C . . 109.5 ?
    H17A C17 H17C . . 109.5 ?
    H17B C17 H17C . . 109.5 ?
loop_
    _geom_torsion_atom_site_label_1
    _geom_torsion_atom_site_label_2
    _geom_torsion_atom_site_label_3
    _geom_torsion_atom_site_label_4
    _geom_torsion_site_symmetry_1
    _geom_torsion_site_symmetry_2
    _geom_torsion_site_symmetry_3
    _geom_torsion_site_symmetry_4
    _geom_torsion
    _geom_torsion_publ_flag
    C5 O1 C1 C2 . . . . -0.8(2) ?
    C5 O1 C1 C6 . . . . 176.06(12) ?
    O1 C1 C2 C3 . . . . 0.4(2) ?
    C6 C1 C2 C3 . . . . -175.94(14) ?
    C1 C2 C3 O2 . . . . 177.73(16) ?
    C1 C2 C3 C4 . . . . -0.6(2) ?
    O2 C3 C4 O3 . . . . 1.3(2) ?
    C2 C3 C4 O3 . . . . 179.63(13) ?
    O2 C3 C4 C5 . . . . -177.25(14) ?
    C2 C3 C4 C5 . . . . 1.1(2) ?
    O3 C4 C5 O1 . . . . 179.94(13) ?
    C3 C4 C5 O1 . . . . -1.5(2) ?
    O3 C4 C5 C7 . . . . 0.1(2) ?
    C3 C4 C5 C7 . . . . 178.57(13) ?
    C1 O1 C5 C4 . . . . 1.4(2) ?
    C1 O1 C5 C7 . . . . -178.71(12) ?
    C2 C1 C6 O4A . . . . -20.6(2) ?
    O1 C1 C6 O4A . . . . 162.71(14) ?
    C2 C1 C6 O4B . . . . 100.7(3) ?
    O1 C1 C6 O4B . . . . -76.1(3) ?
    C4 C5 C7 C8 . . . . -111.66(16) ?
    O1 C5 C7 C8 . . . . 68.45(15) ?
    C4 C5 C7 C14 . . . . 123.26(16) ?
    O1 C5 C7 C14 . . . . -56.62(16) ?
    C12 O7 C8 C9 . . . . -1.1(2) ?
    C12 O7 C8 C7 . . . . -178.40(12) ?
    C5 C7 C8 C9 . . . . 118.54(16) ?
    C14 C7 C8 C9 . . . . -115.30(16) ?
    C5 C7 C8 O7 . . . . -64.36(15) ?
    C14 C7 C8 O7 . . . . 61.80(15) ?
    O7 C8 C9 O5 . . . . 179.93(13) ?
    C7 C8 C9 O5 . . . . -3.2(2) ?
    O7 C8 C9 C10 . . . . 0.1(2) ?
    C7 C8 C9 C10 . . . . 176.96(13) ?
    C8 C9 C10 O6 . . . . 179.85(15) ?
    O5 C9 C10 O6 . . . . 0.0(2) ?
    C8 C9 C10 C11 . . . . 0.5(2) ?
    O5 C9 C10 C11 . . . . -179.41(14) ?
    O6 C10 C11 C12 . . . . -179.32(16) ?
    C9 C10 C11 C12 . . . . 0.0(2) ?
    C10 C11 C12 O7 . . . . -1.1(2) ?
    C10 C11 C12 C13 . . . . 176.58(17) ?
    C8 O7 C12 C11 . . . . 1.7(2) ?
    C8 O7 C12 C13 . . . . -176.37(14) ?
    C11 C12 C13 O8B . . . . -29.2(7) ?
    O7 C12 C13 O8B . . . . 148.7(7) ?
    C11 C12 C13 O8A . . . . 28.5(3) ?
    O7 C12 C13 O8A . . . . -153.56(17) ?
    C5 C7 C14 C15 . . . . -61.92(17) ?
    C8 C7 C14 C15 . . . . 172.77(13) ?
    C7 C14 C15 C16 . . . . -177.67(14) ?
    C14 C15 C16 C17 . . . . 178.09(18) ?
loop_
    _geom_hbond_atom_site_label_D
    _geom_hbond_atom_site_label_H
    _geom_hbond_atom_site_label_A
    _geom_hbond_site_symmetry_A
    _geom_hbond_distance_DH
    _geom_hbond_distance_HA
    _geom_hbond_distance_DA
    _geom_hbond_angle_DHA
    O3 H3 O2 2_566 0.82 1.96 2.7275(15) 155
    O3 H3 O2 . 0.82 2.32 2.7440(15) 113
    O5 H5 O6 2_565 0.82 2.00 2.7488(16) 151
    O5 H5 O6 . 0.82 2.32 2.7436(16) 113
    O4A H4A O2 1_655 0.82 2.07 2.839(2) 157
    O8A H8A O6 1_655 0.82 2.15 2.894(2) 152
_iucr_refine_instructions_details
;
TITL zt0916 in P -1
CELL  0.71073   6.4234   9.2394  15.8494   79.993   86.689   66.622
ZERR     2.00   0.0003   0.0004   0.0007    0.001    0.002    0.001
LATT   1
SFAC  C    H    O
UNIT  34   40   16
MERG   2
ISOR  0.0002  O8B
EQIV  $1  -x, -y+1, -z+1
EQIV  $2  -x, -y+1, -z
EQIV  $3   x+1, y, z
HTAB  O3 O2_$1
HTAB  O3 O2
HTAB  O5 O6_$2
HTAB  O5 O6
HTAB  O4A O2_$3
HTAB  O8A O6_$3
FMAP   2
PLAN   3
SIZE     0.33   0.47   0.49
ACTA
BOND   $H
CONF
L.S.   10
TEMP    23.00
WGHT    0.055400    0.287100
FVAR       1.28866   0.76385
O1    3    0.705992    0.378144    0.337972    11.00000    0.03013    0.04254 =
         0.02983   -0.00544    0.00340   -0.01434
O2    3    0.243513    0.372338    0.520858    11.00000    0.04233    0.06120 =
         0.03606   -0.00043    0.01197   -0.01763
O3    3    0.104188    0.566593    0.365494    11.00000    0.03225    0.06507 =
         0.03609    0.00302    0.00713   -0.00751
AFIX 147
H3    2    0.030349    0.561656    0.409068    11.00000   -1.50000
AFIX   0
O5    3    0.108003    0.562851    0.114343    11.00000    0.03554    0.07751 =
         0.04617   -0.02853   -0.00036   -0.01363
AFIX 147
H5    2    0.036587    0.559410    0.074020    11.00000   -1.50000
AFIX   0
O6    3    0.247501    0.358026   -0.002990    11.00000    0.05403    0.07463 =
         0.04520   -0.02473   -0.00541   -0.02405
O7    3    0.702296    0.354091    0.164223    11.00000    0.03778    0.04118 =
         0.03396   -0.01009    0.00101   -0.01272
PART    1
O4A   3    1.111471    0.120900    0.501171    21.00000    0.05092    0.05448 =
         0.06674    0.00906   -0.01796   -0.02066
AFIX 147
H4A   2    1.138049    0.188268    0.520894    21.00000   -1.50000
AFIX   0
O8A   3    1.128426    0.084554    0.048251    21.00000    0.05181    0.05606 =
         0.08379   -0.04040    0.01669   -0.01267
AFIX 147
H8A   2    1.158001    0.154264    0.016934    21.00000   -1.50000
AFIX   0
PART    2
O4B   3    1.063447    0.055843    0.369328   -21.00000    0.03816    0.03716 =
         0.06156   -0.01375    0.00916   -0.00798
AFIX 147
H4B   2    1.016090   -0.008372    0.396813   -21.00000   -1.50000
AFIX   0
O8B   3    1.061184   -0.002967    0.099901   -21.00000    0.15310    0.15306 =
         0.15365   -0.02627    0.00088   -0.05986
AFIX  83
H8B   2    1.032336    0.007126    0.048957   -21.00000   -1.50000
AFIX   0
PART    0
C1    1    0.773367    0.284163    0.414909    11.00000    0.03539    0.03575 =
         0.03383   -0.00665   -0.00165   -0.01404
C2    1    0.627467    0.279372    0.477924    11.00000    0.03986    0.03841 =
         0.03060   -0.00070   -0.00063   -0.01359
AFIX  43
H2    2    0.681060    0.213514    0.530122    11.00000   -1.20000
AFIX   0
C3    1    0.390311    0.374137    0.466080    11.00000    0.03933    0.03636 =
         0.03016   -0.00662    0.00542   -0.01701
C4    1    0.325177    0.473776    0.382434    11.00000    0.03184    0.03631 =
         0.03005   -0.00577    0.00236   -0.01295
C5    1    0.481567    0.471555    0.321592    11.00000    0.03118    0.03337 =
         0.02817   -0.00712    0.00123   -0.01405
C6    1    1.023776    0.184361    0.416136    11.00000    0.03512    0.05138 =
         0.05123   -0.00516   -0.00068   -0.01344
PART    1
AFIX  23
H6A   2    1.052546    0.097060    0.384844    21.00000   -1.20000
H6B   2    1.102192    0.249365    0.387348    21.00000   -1.20000
PART    2
H6C   2    1.103418    0.246584    0.387657   -21.00000   -1.20000
H6D   2    1.078765    0.146085    0.475525   -21.00000   -1.20000
AFIX   0
PART    0
C7    1    0.437199    0.565450    0.232015    11.00000    0.03503    0.03808 =
         0.02556   -0.00638    0.00254   -0.01358
AFIX  13
H7    2    0.275911    0.636193    0.227915    11.00000   -1.20000
AFIX   0
C8    1    0.480838    0.456957    0.166396    11.00000    0.03495    0.03768 =
         0.02736   -0.00459    0.00444   -0.01567
C9    1    0.326618    0.460052    0.110989    11.00000    0.03693    0.04503 =
         0.02831   -0.00668    0.00363   -0.01786
C10   1    0.392464    0.354142    0.047943    11.00000    0.04709    0.04840 =
         0.02934   -0.00817    0.00228   -0.02349
C11   1    0.625927    0.248975    0.049810    11.00000    0.05405    0.04204 =
         0.03578   -0.01399    0.00468   -0.01712
AFIX  43
H11   2    0.678990    0.178001    0.010922    11.00000   -1.20000
AFIX   0
C12   1    0.770152    0.251384    0.107236    11.00000    0.04601    0.03724 =
         0.03624   -0.00773    0.00470   -0.01342
C13   1    1.016134    0.144078    0.120891    11.00000    0.04886    0.05274 =
         0.06584   -0.01687    0.00308   -0.00636
PART    1
AFIX  23
H13A  2    1.093286    0.202735    0.141607    21.00000   -1.20000
H13B  2    1.028507    0.054413    0.165371    21.00000   -1.20000
PART    2
H13C  2    1.113321    0.189471    0.088256   -21.00000   -1.20000
H13D  2    1.058725    0.121518    0.181188   -21.00000   -1.20000
AFIX   0
PART    0
C14   1    0.573014    0.672202    0.211573    11.00000    0.04996    0.04198 =
         0.03088   -0.00633    0.00807   -0.02333
AFIX  23
H14A  2    0.733581    0.605103    0.217798    11.00000   -1.20000
H14B  2    0.544442    0.724388    0.152303    11.00000   -1.20000
AFIX   0
C15   1    0.515192    0.798772    0.268372    11.00000    0.05200    0.04086 =
         0.03577   -0.00750    0.00334   -0.02071
AFIX  23
H15A  2    0.550074    0.746929    0.327498    11.00000   -1.20000
H15B  2    0.353705    0.863755    0.263956    11.00000   -1.20000
AFIX   0
C16   1    0.644447    0.905979    0.244342    11.00000    0.07165    0.04877 =
         0.05759   -0.01064    0.00961   -0.03293
AFIX  23
H16A  2    0.805679    0.840815    0.250428    11.00000   -1.20000
H16B  2    0.613632    0.954247    0.184549    11.00000   -1.20000
AFIX   0
C17   1    0.585642    1.036547    0.297522    11.00000    0.12937    0.07738 =
         0.07860   -0.02895    0.01893   -0.06951
AFIX 137
H17A  2    0.430922    1.109695    0.286326    11.00000   -1.50000
H17B  2    0.683856    1.092701    0.283008    11.00000   -1.50000
H17C  2    0.604623    0.990561    0.357164    11.00000   -1.50000
HKLF    4
REM  zt0916 in P -1
REM R1 =  0.0430 for   2907 Fo > 4sig(Fo)  and  0.0572 for all   3840 data
REM    251 parameters refined using      6 restraints
END
WGHT      0.0640      0.1576
REM Highest difference peak  0.299,  deepest hole -0.303,  1-sigma level  0.045
Q1    1   1.0965  0.1754  0.1700  11.00000  0.05    0.30
Q2    1   0.3955  0.4439  0.3485  11.00000  0.05    0.23
Q3    1   0.3558  0.4138  0.4192  11.00000  0.05    0.23
;
