# Supplementary material for: 3,3′-Dihy­droxy-6,6′-bis­(hy­droxy­meth­yl)-2,2′-(pentane-1,1-di­yl)di-4H-pyran-4-one
Source: Acta Crystallogr Sect E Struct Rep Online. 2012 Mar 14;68(Pt 4):o1064. doi: 10.1107/S1600536812010276 (PMC3344022; doi:10.1107/S1600536812010276)
Supplement: Supplementary file 2 [file e-68-o1064-Isup2.hkl]

#
# h,k,l, Fc-squared, Fo-squared, sigma(Fo-squared) and status flag
#
data_I
_shelx_title ' zt0916 in P -1'
_shelx_refln_list_code          4
_shelx_F_calc_maximum       87.81
_exptl_crystal_F_000       372.00
_reflns_d_resolution_high  0.7714
 
loop_
 _symmetry_equiv_pos_as_xyz
 'x, y, z'
 '-x, -y, -z'
 
_cell_length_a     6.4234
_cell_length_b     9.2394
_cell_length_c    15.8494
_cell_angle_alpha  79.993
_cell_angle_beta   86.689
_cell_angle_gamma  66.622
 
_shelx_F_squared_multiplier     1.000
 
loop_
 _refln_index_h
 _refln_index_k
 _refln_index_l
 _refln_F_squared_calc
 _refln_F_squared_meas
 _refln_F_squared_sigma
 _refln_observed_status
   1   0   0     1822.94     1606.64     22.97 o
   2   0   0       10.12       12.96      0.44 o
   3   0   0      197.70      211.98      1.92 o
   4   0   0        0.53        0.30      0.49 o
   5   0   0      103.78      113.45      1.63 o
   6   0   0       10.26       12.48      1.04 o
   7   0   0        0.22        0.30      0.60 o
  -7   1   0        2.11        2.36      1.15 o
  -6   1   0       14.32       19.32      0.81 o
  -5   1   0      211.69      191.17      2.26 o
  -4   1   0      114.25       93.21      1.23 o
  -3   1   0      164.00      177.17      1.64 o
  -2   1   0      920.04      936.66     21.39 o
  -1   1   0     1316.54     1312.75     17.52 o
   1   1   0     2976.47     2552.81     38.38 o
   2   1   0      241.68      212.97      2.50 o
   3   1   0      295.81      302.67      3.19 o
   4   1   0        1.96        4.39      0.44 o
   5   1   0       58.32       59.57      1.57 o
   6   1   0        1.47        0.18      0.45 o
   7   1   0        1.34        0.24      0.58 o
  -6   2   0       10.28       12.39      2.09 o
  -5   2   0      217.77      186.22      2.10 o
  -4   2   0       42.80       52.17      1.15 o
  -3   2   0       57.15       47.57      0.83 o
  -2   2   0     1978.21     2216.05     15.95 o
  -1   2   0      418.88      397.00      3.17 o
   0   2   0      141.94      142.51      1.21 o
   1   2   0      308.29      297.00      4.94 o
   2   2   0      413.74      426.86      3.92 o
   3   2   0      746.14      763.90      7.38 o
   4   2   0     1109.19     1092.14     12.69 o
   5   2   0      156.85      166.37      4.60 o
   6   2   0      169.32      165.44      2.75 o
   7   2   0        1.70        0.56      0.60 o
   8   2   0        8.24        5.27      3.70 o
  -6   3   0        0.25        0.56      0.63 o
  -5   3   0       11.71        8.98      0.59 o
  -4   3   0       11.36        7.02      0.86 o
  -3   3   0        1.18        2.44      0.36 o
  -2   3   0     1633.94     1772.94     16.24 o
  -1   3   0       59.27       88.18      1.07 o
   0   3   0       63.91       67.58      0.81 o
   1   3   0     3520.91     3653.52     38.58 o
   2   3   0      730.81      753.37      7.24 o
   3   3   0      505.04      486.37      7.78 o
   4   3   0       46.03       51.51      1.15 o
   5   3   0      221.17      212.66      7.15 o
   6   3   0      680.41      674.32     28.74 o
   7   3   0       26.58       28.98      1.20 o
   8   3   0        6.02        2.85      2.16 o
  -6   4   0        0.31        0.23      1.22 o
  -5   4   0        0.01        0.09      0.40 o
  -4   4   0        3.88        1.45      0.68 o
  -3   4   0       22.87       20.25      0.48 o
  -2   4   0      501.21      554.58      3.81 o
  -1   4   0       51.05       55.25      0.70 o
   0   4   0      546.08      522.31      3.79 o
   1   4   0      436.76      442.20      5.56 o
   2   4   0        3.55        7.30      0.59 o
   3   4   0     1083.76     1156.93     11.69 o
   4   4   0        3.91        6.31      0.67 o
   5   4   0       15.71       13.35      1.12 o
   6   4   0      132.69      128.26      6.94 o
   7   4   0        0.27        0.12      0.67 o
   8   4   0        1.92        1.51      0.84 o
  -5   5   0        9.42        9.96      1.90 o
  -4   5   0       89.26       78.72      2.04 o
  -3   5   0       42.88       45.34      1.34 o
  -2   5   0       17.21       16.07      0.60 o
  -1   5   0       98.27       86.62      1.43 o
   0   5   0        4.42        4.97      0.77 o
   1   5   0      406.86      417.17      4.07 o
   2   5   0       57.33       56.03      1.07 o
   3   5   0      388.78      385.79      4.07 o
   4   5   0       43.84       53.21      1.23 o
   5   5   0       41.29       43.28      1.36 o
   6   5   0       45.28       48.67      1.69 o
   7   5   0       90.68       92.84      8.64 o
   8   5   0        0.29       -0.04      0.74 o
  -4   6   0        0.06       -0.47      1.08 o
  -3   6   0       42.88       39.37      2.02 o
  -2   6   0       37.56       41.39      1.38 o
  -1   6   0        7.01        6.73      0.32 o
   0   6   0       17.71       14.97      0.53 o
   1   6   0       49.90       54.95      1.03 o
   2   6   0       36.91       27.64      1.59 o
   3   6   0       19.14       16.31      2.18 o
   4   6   0      529.03      552.48      6.66 o
   5   6   0       18.12       21.29      1.36 o
   6   6   0       63.25       64.48      2.37 o
   7   6   0      177.86      188.23     11.36 o
   8   6   0        4.64        4.05      1.40 o
  -4   7   0        0.22       -0.83      1.30 o
  -3   7   0       10.53        9.64      1.72 o
  -2   7   0        1.09        0.56      0.30 o
  -1   7   0      119.89      130.09      1.93 o
   0   7   0       30.47       29.46      1.11 o
   1   7   0       21.93       19.48      0.58 o
   2   7   0      324.08      322.27      5.60 o
   3   7   0        7.48        5.58      0.63 o
   4   7   0       58.13       66.69      1.79 o
   5   7   0        0.29       -0.14      0.58 o
   6   7   0        0.01        0.68      0.96 o
   7   7   0       78.42       77.20      2.96 o
   8   7   0        1.95        1.03      1.96 o
  -3   8   0        2.40        4.64      1.45 o
  -2   8   0       11.76       12.72      1.49 o
  -1   8   0       89.83       85.36      1.87 o
   0   8   0       12.21       13.24      0.51 o
   1   8   0       86.86       88.87      1.08 o
   2   8   0      512.99      506.43     12.64 o
   3   8   0      216.96      208.58      3.88 o
   4   8   0       13.41       13.28      0.93 o
   5   8   0        3.26        1.50      0.80 o
   6   8   0        2.96        3.17      1.02 o
   7   8   0        0.40       -0.16      0.87 o
  -2   9   0        4.91        1.57      1.93 o
  -1   9   0        2.02        0.51      0.98 o
   0   9   0        2.09        2.90      0.45 o
   1   9   0        7.39        8.03      1.06 o
   2   9   0       28.22       28.96      0.80 o
   3   9   0       36.54       32.98      1.52 o
   4   9   0        2.84        4.10      1.11 o
   5   9   0       33.87       35.48      2.48 o
   6   9   0        1.24        1.70      0.96 o
   7   9   0        2.36        3.96      1.33 o
  -1  10   0        0.25        2.36      1.94 o
   0  10   0       29.67       30.08      1.91 o
   1  10   0       12.53       13.62      0.78 o
   2  10   0        1.12        0.74      0.44 o
   3  10   0        5.35        7.64      2.63 o
   4  10   0        0.53        0.25      1.32 o
   5  10   0        0.20        0.85      1.10 o
   6  10   0        3.94        4.74      1.53 o
   2  11   0        1.03        2.03      0.55 o
   3  11   0        0.27       -0.65      0.65 o
   4  11   0        0.20       -0.08      0.76 o
   5  11   0        1.81       -1.16      1.97 o
  -5 -11   1        5.42        4.15      1.43 o
  -4 -11   1       18.54       19.31      1.63 o
  -3 -11   1       13.62       13.60      1.03 o
  -2 -11   1        0.47        0.34      0.51 o
  -6 -10   1        0.37        0.36      0.84 o
  -5 -10   1        0.12        0.18      0.94 o
  -4 -10   1        4.66        3.32      1.07 o
  -3 -10   1       24.71       22.93      3.40 o
  -2 -10   1        8.01        8.20      0.69 o
  -1 -10   1       29.67       29.78      1.49 o
   1 -10   1       11.38        8.23      1.55 o
  -7  -9   1       11.18       11.15      2.52 o
  -6  -9   1        0.47        1.63      0.95 o
  -5  -9   1        2.52        3.74      0.92 o
  -4  -9   1        0.98       -0.03      0.65 o
  -3  -9   1       10.97        9.52      1.70 o
  -2  -9   1        0.06        0.02      0.35 o
  -1  -9   1       21.26       22.76      1.36 o
   0  -9   1      303.28      300.01      5.22 o
   1  -9   1      166.49      163.97      5.54 o
   2  -9   1        0.07        0.33      1.02 o
  -7  -8   1        2.73        5.04      1.63 o
  -6  -8   1        1.18        1.06      0.90 o
  -5  -8   1       85.72       90.39      4.23 o
  -4  -8   1       16.57       18.79      1.00 o
  -3  -8   1       32.57       29.10      1.42 o
  -2  -8   1        7.02        8.64      0.67 o
  -1  -8   1       18.25       19.29      0.70 o
   0  -8   1        6.19        6.34      0.37 o
   1  -8   1      106.68      100.95      1.21 o
   2  -8   1        0.19        0.73      1.01 o
   3  -8   1        0.17       -0.09      0.95 o
  -8  -7   1        0.61        1.07      1.24 o
  -7  -7   1        7.38        6.91      1.40 o
  -6  -7   1        0.11        0.04      0.63 o
  -5  -7   1        2.88        4.69      0.88 o
  -4  -7   1      162.31      176.41      2.61 o
  -3  -7   1       31.09       26.23      0.88 o
  -2  -7   1       65.48       76.19      1.69 o
  -1  -7   1        1.52        0.69      0.25 o
   0  -7   1        2.71        2.09      0.36 o
   1  -7   1        7.72        7.17      0.37 o
   2  -7   1       26.18       23.89      1.66 o
   3  -7   1        0.48       -0.05      0.69 o
   4  -7   1        0.07       -0.24      0.82 o
  -8  -6   1       17.75       19.36      2.91 o
  -7  -6   1       60.72       67.58      2.80 o
  -6  -6   1        6.36        6.72      1.08 o
  -5  -6   1        0.81        1.38      0.72 o
  -4  -6   1       53.07       56.79      2.06 o
  -3  -6   1        7.39        7.49      1.02 o
  -2  -6   1      236.88      213.91      4.13 o
  -1  -6   1       51.92       63.09      1.30 o
   0  -6   1        2.41        2.10      0.26 o
   1  -6   1        0.24        0.49      0.22 o
   2  -6   1        0.81        1.03      0.19 o
   3  -6   1       67.80       62.57      2.00 o
   4  -6   1       13.50       16.96      1.37 o
  -8  -5   1        2.38        2.68      0.96 o
  -7  -5   1      151.98      166.42      9.59 o
  -6  -5   1       82.28       85.30      3.30 o
  -5  -5   1       16.06       16.26      1.04 o
  -4  -5   1       18.51       14.60      1.34 o
  -3  -5   1       15.86       17.02      0.85 o
  -2  -5   1        0.00       -0.01      0.22 o
  -1  -5   1      243.33      230.68      3.05 o
   0  -5   1       12.69       11.82      0.56 o
   1  -5   1       87.07       95.35      1.42 o
   2  -5   1        0.38        0.15      0.23 o
   3  -5   1       66.20       62.88      0.95 o
   4  -5   1       12.04        8.18      0.64 o
   5  -5   1        0.66       -0.53      2.03 o
  -8  -4   1        0.33       -0.47      1.21 o
  -7  -4   1       54.86       50.75      5.63 o
  -6  -4   1      416.43      422.11     14.55 o
  -5  -4   1       41.74       36.92      1.50 o
  -4  -4   1      101.75      110.56      2.21 o
  -3  -4   1      667.91      664.17      6.69 o
  -2  -4   1      155.42      168.99      1.99 o
  -1  -4   1      149.98      133.38      1.62 o
   0  -4   1      132.32      125.57      1.56 o
   1  -4   1       73.41       69.98      0.86 o
   2  -4   1        6.58        9.97      0.26 o
   3  -4   1        0.62        0.88      0.19 o
   4  -4   1      137.44      122.15      3.25 o
   5  -4   1        1.93        1.64      1.13 o
   6  -4   1        0.00       -1.07      1.48 o
  -8  -3   1        6.83        6.06      2.18 o
  -7  -3   1        8.64        9.75      1.32 o
  -6  -3   1      259.45      265.63      6.70 o
  -5  -3   1      183.14      181.64      6.57 o
  -4  -3   1       20.13       15.82      1.02 o
  -3  -3   1        0.83        0.99      0.63 o
  -2  -3   1      952.05      972.48      9.39 o
  -1  -3   1     2599.86     2770.86     27.88 o
   0  -3   1       17.83       12.89      1.74 o
   1  -3   1      199.88      214.82      1.73 o
   2  -3   1        8.44        7.25      0.34 o
   3  -3   1       10.69       15.58      0.41 o
   4  -3   1      105.65       92.60      1.16 o
   5  -3   1       13.60        9.14      1.28 o
   6  -3   1        0.62        0.37      0.58 o
  -8  -2   1        8.53        0.20      0.82 o
  -7  -2   1       13.05       13.26      0.99 o
  -6  -2   1      119.45      116.75      2.83 o
  -5  -2   1      205.23      198.05      3.51 o
  -4  -2   1       33.58       36.15      1.00 o
  -3  -2   1       13.22       13.72      1.22 o
  -2  -2   1     1223.61     1119.07     10.47 o
  -1  -2   1     7711.21     6920.52     80.03 o
   0  -2   1        2.74        5.57      0.25 o
   1  -2   1       66.97       65.98      1.40 o
   2  -2   1      582.16      705.23      4.52 o
   3  -2   1      338.64      369.06      3.61 o
   4  -2   1       30.05       33.02      1.05 o
   5  -2   1        3.18        3.00      0.57 o
   6  -2   1        0.04       -0.27      0.42 o
  -7  -1   1        0.12       -0.11      0.53 o
  -6  -1   1       37.22       37.47      1.48 o
  -5  -1   1       28.29       26.10      0.96 o
  -4  -1   1      284.08      283.59     13.46 o
  -3  -1   1        9.48       16.24      1.39 o
  -2  -1   1       62.70       64.22      1.54 o
  -1  -1   1        7.71        5.05      0.70 o
   1  -1   1     1274.05     1258.92      9.22 o
   2  -1   1     1279.30     1289.66      9.04 o
   3  -1   1     1006.93     1103.53      8.86 o
   4  -1   1        0.00        2.07      0.45 o
   5  -1   1        1.21        1.00      0.47 o
   6  -1   1        0.20        0.87      0.55 o
   7  -1   1        0.17        0.55      0.62 o
  -7   0   1        9.76       11.44      3.25 o
  -6   0   1        0.54        0.67      0.84 o
  -5   0   1        1.36        1.32      0.59 o
  -4   0   1        1.87        2.31      0.46 o
  -3   0   1      658.00      767.55      6.31 o
  -2   0   1     1153.37     1116.29     10.28 o
  -1   0   1      525.83      482.95     11.45 o
   1   0   1      306.97      273.30      3.61 o
   2   0   1     1380.39     1368.55     10.38 o
   3   0   1      923.06     1055.04      8.30 o
   4   0   1       12.11       12.47      0.63 o
   5   0   1        1.12        1.06      0.59 o
   6   0   1        7.90        5.33      0.68 o
   7   0   1        0.18        0.11      0.47 o
  -7   1   1        1.08        0.70      0.84 o
  -6   1   1        0.87        1.22      0.66 o
  -5   1   1        1.93        2.30      0.57 o
  -4   1   1       11.33        6.72      0.50 o
  -3   1   1     1258.26     1278.32     10.37 o
  -2   1   1      246.50      273.90      2.16 o
  -1   1   1      728.13      699.26      8.20 o
   1   1   1       24.78       14.16      0.41 o
   2   1   1       70.57       58.46      0.83 o
   3   1   1      112.73      116.95      1.15 o
   4   1   1       90.67      101.28      1.27 o
   5   1   1        0.14       -0.15      0.39 o
   6   1   1       21.04       22.45      1.15 o
   7   1   1        0.01        0.11      0.57 o
  -6   2   1        0.69        0.96      0.69 o
  -5   2   1        9.45        8.26      0.61 o
  -4   2   1        0.27        0.55      0.37 o
  -3   2   1      127.89      155.07      1.53 o
  -2   2   1      262.47      294.78      3.67 o
  -1   2   1        0.47        0.28      0.16 o
   0   2   1       22.32       17.74      0.33 o
   1   2   1     2541.07     2660.16     26.36 o
   2   2   1      728.91      718.29      8.43 o
   3   2   1       14.96        9.84      1.10 o
   4   2   1      101.81      102.93      3.27 o
   5   2   1      103.31       98.14      1.53 o
   6   2   1      209.31      192.91      2.47 o
   7   2   1       10.64       11.79      1.22 o
   8   2   1       17.21       18.23      5.12 o
  -6   3   1        3.15        1.28      0.73 o
  -5   3   1        1.77        2.43      0.49 o
  -4   3   1       89.81       79.44      1.07 o
  -3   3   1       22.47       22.04      0.81 o
  -2   3   1       85.91       87.27      0.84 o
  -1   3   1       28.37       31.75      0.46 o
   0   3   1       11.22        6.80      0.30 o
   1   3   1     3451.33     3438.61     51.69 o
   2   3   1      459.77      501.67      5.83 o
   3   3   1        5.47        5.65      0.54 o
   4   3   1       45.09       41.60      1.15 o
   5   3   1       80.72       76.52      2.35 o
   6   3   1      142.40      148.72      2.55 o
   7   3   1        4.87        3.64      0.79 o
   8   3   1        0.33       -0.35      0.76 o
  -6   4   1        0.29        0.11      0.48 o
  -5   4   1        0.89        0.62      0.48 o
  -4   4   1       28.31       22.78      0.76 o
  -3   4   1        6.00       10.49      0.52 o
  -2   4   1       69.91       74.05      0.77 o
  -1   4   1      120.09      120.43      1.04 o
   0   4   1       74.54       76.96      0.90 o
   1   4   1     1088.16     1147.74     15.80 o
   2   4   1       73.63       73.13      1.06 o
   3   4   1      135.44      133.47      1.97 o
   4   4   1       19.57       17.28      1.00 o
   5   4   1        5.54        5.56      0.77 o
   6   4   1       87.68       84.41      5.30 o
   7   4   1       15.34       18.82      1.19 o
   8   4   1        0.02       -0.06      0.84 o
  -5   5   1        2.16        1.76      0.52 o
  -4   5   1       19.47       18.86      0.69 o
  -3   5   1       58.66       59.12      0.83 o
  -2   5   1        1.94        2.44      0.28 o
  -1   5   1       56.81       62.12      0.86 o
   0   5   1        4.56        6.50      0.58 o
   1   5   1      133.28      127.46      1.99 o
   2   5   1      105.22      102.52      1.33 o
   3   5   1       10.57        9.11      1.77 o
   4   5   1       29.30       34.30      1.07 o
   5   5   1        2.13        1.21      0.99 o
   6   5   1       39.40       42.66      2.45 o
   7   5   1       28.37       31.13      3.43 o
   8   5   1        0.12        0.66      0.89 o
  -4   6   1       28.38       25.36      0.72 o
  -3   6   1       32.70       29.89      0.63 o
  -2   6   1       12.22       15.41      1.15 o
  -1   6   1       88.54       87.04      1.22 o
   0   6   1       14.32       13.81      0.44 o
   1   6   1        4.28        4.44      0.53 o
   2   6   1       11.87       10.79      0.81 o
   3   6   1        0.19       -0.23      0.47 o
   4   6   1       49.95       51.71      1.62 o
   5   6   1        9.38        6.80      1.09 o
   6   6   1       20.10       22.88      1.39 o
   7   6   1       44.68       50.54      4.21 o
   8   6   1        5.16        3.75      2.66 o
  -4   7   1        0.08        1.70      1.37 o
  -3   7   1        4.62        5.04      0.63 o
  -2   7   1        5.60        4.99      0.64 o
  -1   7   1       92.77       97.60      1.10 o
   0   7   1       31.20       32.29      0.70 o
   1   7   1       50.39       48.50      0.71 o
   2   7   1       62.42       57.94      2.23 o
   3   7   1       39.00       32.98      1.42 o
   4   7   1       25.69       20.26      1.05 o
   5   7   1        1.17        0.92      0.86 o
   6   7   1        0.35        0.58      0.79 o
   7   7   1       43.46       43.49      2.11 o
   8   7   1        1.73        0.94      1.16 o
  -3   8   1        0.03        0.78      0.79 o
  -2   8   1        2.44        1.52      0.34 o
  -1   8   1        9.64        8.81      0.41 o
   0   8   1        0.19        0.41      0.32 o
   1   8   1       21.89       23.04      0.89 o
   2   8   1       11.07       13.30      0.91 o
   3   8   1        3.43        5.81      0.99 o
   4   8   1       74.71       72.10      1.63 o
   5   8   1        2.05        2.52      1.01 o
   6   8   1        0.21        0.35      0.92 o
   7   8   1        2.53        3.05      2.06 o
  -2   9   1        2.29        2.39      1.17 o
  -1   9   1        0.79        0.31      1.35 o
   0   9   1       19.05       20.31      0.92 o
   1   9   1       38.35       40.02      1.11 o
   2   9   1       20.14       20.83      0.83 o
   3   9   1        5.41        5.66      1.06 o
   4   9   1        0.58       -0.01      1.05 o
   5   9   1       12.51       15.49      1.46 o
   6   9   1        1.62        1.71      1.56 o
   7   9   1        3.20        3.49      1.55 o
  -1  10   1        5.73        4.99      1.28 o
   0  10   1        1.44        1.28      0.98 o
   1  10   1        0.04        0.11      0.34 o
   2  10   1       11.23       11.44      1.03 o
   3  10   1        0.79        0.14      0.43 o
   4  10   1        0.47        0.39      1.43 o
   5  10   1       35.22       38.88      3.41 o
   6  10   1        0.80        3.46      2.60 o
   2  11   1        0.00        0.09      0.41 o
   3  11   1        4.32        5.14      1.21 o
   4  11   1        6.25        8.89      1.43 o
   5  11   1       17.05       16.13      1.88 o
  -5 -11   2       30.77       35.00      2.25 o
  -4 -11   2       16.19       16.71      2.37 o
  -3 -11   2        0.61        0.98      0.67 o
  -6 -10   2        1.47        0.62      1.09 o
  -5 -10   2        0.15       -0.39      0.71 o
  -4 -10   2       15.13       13.52      1.40 o
  -3 -10   2       17.85       19.08      2.94 o
  -2 -10   2        0.17        0.34      0.49 o
  -1 -10   2       22.18       22.97      1.78 o
  -7  -9   2       20.31       21.20      2.23 o
  -6  -9   2        0.34        0.66      1.03 o
  -5  -9   2        0.78        0.95      0.79 o
  -4  -9   2        1.13        0.98      0.62 o
  -3  -9   2       36.71       34.21      2.15 o
  -2  -9   2        0.90        1.40      0.48 o
  -1  -9   2        0.30        0.61      0.39 o
   0  -9   2        4.54        3.32      1.23 o
   1  -9   2       84.51       83.23      3.10 o
   2  -9   2        8.40        7.29      1.60 o
  -7  -8   2       12.34       12.77      1.59 o
  -6  -8   2        2.67        3.88      1.26 o
  -5  -8   2       12.56       14.65      1.38 o
  -4  -8   2       14.61       11.78      1.09 o
  -3  -8   2       55.14       47.73      2.00 o
  -2  -8   2      121.33      114.43      2.66 o
  -1  -8   2        8.24        7.62      0.39 o
   0  -8   2       24.38       23.50      1.25 o
   1  -8   2       22.48       21.93      2.73 o
   2  -8   2        4.11        4.09      1.32 o
   3  -8   2        0.85        1.28      1.28 o
  -7  -7   2        0.25        0.57      1.60 o
  -6  -7   2        6.93        9.66      1.43 o
  -5  -7   2       16.75       19.78      1.40 o
  -4  -7   2        1.76        1.22      0.62 o
  -3  -7   2        5.52        6.69      0.75 o
  -2  -7   2        0.11        0.26      0.75 o
  -1  -7   2       11.57       13.69      0.83 o
   0  -7   2       13.42       12.93      0.65 o
   1  -7   2       36.76       32.53      1.10 o
   2  -7   2        0.96        2.08      1.10 o
   3  -7   2        1.18        1.63      1.91 o
   4  -7   2        0.12       -0.31      0.85 o
  -8  -6   2        2.59        3.84      1.46 o
  -7  -6   2        3.30        2.64      1.20 o
  -6  -6   2        4.71        6.61      1.32 o
  -5  -6   2        1.39        1.57      0.89 o
  -4  -6   2        4.27        5.38      0.73 o
  -3  -6   2       17.40       20.28      0.77 o
  -2  -6   2       73.49       66.21      1.56 o
  -1  -6   2      323.24      337.81      4.13 o
   0  -6   2       13.81       14.75      0.65 o
   1  -6   2       73.43       73.86      3.05 o
   2  -6   2      128.24      136.30      4.48 o
   3  -6   2       13.59       11.74      3.02 o
   4  -6   2        2.03        1.60      0.94 o
  -8  -5   2        0.63        0.34      1.59 o
  -7  -5   2       12.77       18.41      1.90 o
  -6  -5   2        2.05        1.91      1.09 o
  -5  -5   2       50.40       51.77      2.19 o
  -4  -5   2       83.78       83.39      1.79 o
  -3  -5   2       18.64       20.85      2.91 o
  -2  -5   2      274.27      295.78      3.15 o
  -1  -5   2      302.42      297.84      5.65 o
   0  -5   2       13.01       14.96      0.41 o
   1  -5   2      371.26      367.58      8.44 o
   2  -5   2       41.51       35.71      1.57 o
   3  -5   2       15.66       17.95      0.83 o
   4  -5   2        3.57        5.59      0.34 o
   5  -5   2        2.64        3.18      1.59 o
  -8  -4   2        9.68        8.58      1.15 o
  -7  -4   2       14.40       12.97      1.73 o
  -6  -4   2      109.92      111.78      2.49 o
  -5  -4   2        7.30        6.17      1.03 o
  -4  -4   2       72.24       80.71      1.82 o
  -3  -4   2      935.24      953.56      9.62 o
  -2  -4   2      353.83      430.96      4.09 o
  -1  -4   2       58.59       53.05      0.77 o
   0  -4   2      235.08      242.62      2.19 o
   1  -4   2       28.43       29.75      0.28 o
   2  -4   2        0.17        0.40      0.29 o
   3  -4   2       31.90       35.20      1.16 o
   4  -4   2        0.09        0.27      0.23 o
   5  -4   2        0.00       -0.04      0.26 o
  -8  -3   2       18.74       21.60      1.50 o
  -7  -3   2        1.86        1.51      0.74 o
  -6  -3   2        5.75        5.58      0.99 o
  -5  -3   2        6.56        7.59      0.89 o
  -4  -3   2      166.32      157.40      6.27 o
  -3  -3   2      411.93      472.39      4.74 o
  -2  -3   2       87.69       72.68      1.03 o
  -1  -3   2     1693.23     1757.65     17.23 o
   0  -3   2      143.22      158.30      1.43 o
   1  -3   2      460.05      461.51      2.66 o
   2  -3   2       14.78       14.10      0.85 o
   3  -3   2        2.90        3.04      0.32 o
   4  -3   2        2.72        1.51      0.30 o
   5  -3   2       10.86        9.43      0.51 o
   6  -3   2        1.88        1.16      0.52 o
  -8  -2   2        0.47       -0.43      1.02 o
  -7  -2   2        4.95        5.43      0.97 o
  -6  -2   2        4.17        3.27      1.21 o
  -5  -2   2        1.60        1.36      0.67 o
  -4  -2   2        6.63        6.01      0.64 o
  -3  -2   2      768.30      780.63     11.35 o
  -2  -2   2     1333.01     1291.79     22.89 o
  -1  -2   2     4791.98     4539.15     48.88 o
   0  -2   2      703.30      699.11      4.63 o
   1  -2   2      298.07      310.17      3.28 o
   2  -2   2      680.28      653.44      5.76 o
   3  -2   2       33.08       36.31      0.59 o
   4  -2   2        0.02        0.27      0.36 o
   5  -2   2       42.18       42.31      0.92 o
   6  -2   2        0.11        0.25      0.44 o
  -7  -1   2       19.39       23.72      1.22 o
  -6  -1   2       30.26       30.09      1.07 o
  -5  -1   2      279.50      269.97      3.46 o
  -4  -1   2       46.39       43.95      1.53 o
  -3  -1   2        3.68        5.83      0.98 o
  -2  -1   2        0.37        0.79      0.56 o
  -1  -1   2       17.44       26.39      0.53 o
   0  -1   2        4.75        4.91      0.35 o
   1  -1   2      887.27      847.89      5.34 o
   2  -1   2      630.57      651.61      5.22 o
   3  -1   2      475.89      505.50      3.91 o
   4  -1   2       19.10       16.36      0.50 o
   5  -1   2        9.40       12.32      0.70 o
   6  -1   2        0.29        0.68      0.44 o
   7  -1   2        0.93        1.00      0.55 o
  -7   0   2       11.09       15.09      1.27 o
  -6   0   2       53.16       50.71      1.24 o
  -5   0   2       71.20       75.39      1.40 o
  -4   0   2      142.64      151.05      1.74 o
  -3   0   2       32.81       47.79      1.73 o
  -2   0   2      831.28      832.10     10.51 o
  -1   0   2     3700.96     2997.25     34.96 o
   1   0   2     2344.29     2121.66     14.81 o
   2   0   2     1365.09     1465.75     14.15 o
   3   0   2       59.82       77.75      0.85 o
   4   0   2       32.83       38.08      0.70 o
   5   0   2       84.55       79.74      1.30 o
   6   0   2       12.76       12.23      0.78 o
   7   0   2        2.65        4.13      0.80 o
  -7   1   2        3.24        2.04      1.07 o
  -6   1   2        4.02        2.25      1.08 o
  -5   1   2       20.85       19.01      1.00 o
  -4   1   2       16.49       20.86      0.73 o
  -3   1   2      206.28      205.87      1.96 o
  -2   1   2     1346.75     1417.14     11.07 o
  -1   1   2      985.73      890.45      7.96 o
   0   1   2      222.23      234.30      6.00 o
   1   1   2       36.36       46.01      1.06 o
   2   1   2       28.62       40.93      0.75 o
   3   1   2       86.05       84.89      0.91 o
   4   1   2       17.30       17.31      0.54 o
   5   1   2       98.74       98.70      1.62 o
   6   1   2       28.44       25.82      1.02 o
   7   1   2       30.71       29.85      1.09 o
  -6   2   2        0.80        0.81      0.60 o
  -5   2   2       68.10       55.83      1.22 o
  -4   2   2        1.62        2.26      0.58 o
  -3   2   2      172.46      188.80      2.41 o
  -2   2   2      467.64      438.15      5.52 o
  -1   2   2       19.15       23.56      0.82 o
   0   2   2     1969.72     1971.48     13.10 o
   1   2   2     1692.69     1765.55     23.67 o
   2   2   2      950.25      878.42      8.32 o
   3   2   2      935.31      909.71      8.75 o
   4   2   2       13.35       11.42      0.66 o
   5   2   2        0.36        0.71      0.49 o
   6   2   2       15.49       14.19      1.65 o
   7   2   2        1.45        1.13      0.70 o
   8   2   2        3.30        1.04      1.01 o
  -6   3   2        1.03        0.43      0.56 o
  -5   3   2       11.10       11.30      0.75 o
  -4   3   2        1.58        3.26      0.52 o
  -3   3   2       10.49        7.67      0.70 o
  -2   3   2      146.69      145.97      1.79 o
  -1   3   2      161.29      160.46      1.46 o
   0   3   2      347.31      376.20      3.63 o
   1   3   2     7010.47     7037.75    118.50 o
   2   3   2        9.28        8.62      0.62 o
   3   3   2      114.87      128.77      1.65 o
   4   3   2      150.14      139.89      1.90 o
   5   3   2        0.23        0.22      0.39 o
   6   3   2       34.50       35.08      1.22 o
   7   3   2        0.00        0.60      0.66 o
   8   3   2        7.97        0.11      0.62 o
  -6   4   2        1.54        1.63      0.97 o
  -5   4   2        0.26        0.06      0.87 o
  -4   4   2        3.04        3.38      0.53 o
  -3   4   2       27.43       34.81      0.88 o
  -2   4   2       18.52       21.25      0.57 o
  -1   4   2      177.67      170.23      1.65 o
   0   4   2       59.24       54.86      0.75 o
   1   4   2       41.70       38.66      0.60 o
   2   4   2      136.58      152.93      1.74 o
   3   4   2      292.74      296.55      4.24 o
   4   4   2        5.61        9.11      0.85 o
   5   4   2        4.49        4.05      0.86 o
   6   4   2       49.86       52.94      1.63 o
   7   4   2        2.72        3.90      0.79 o
   8   4   2        6.38        2.29      1.96 o
  -5   5   2        3.04        3.81      0.76 o
  -4   5   2        1.74        0.57      0.35 o
  -3   5   2       54.76       55.82      1.34 o
  -2   5   2        1.08        1.65      0.27 o
  -1   5   2      246.41      239.25      1.80 o
   0   5   2        0.01       -0.29      0.36 o
   1   5   2      452.59      460.62     10.15 o
   2   5   2        9.68        9.82      0.76 o
   3   5   2       10.28       12.56      0.68 o
   4   5   2       49.35       44.79      1.18 o
   5   5   2       45.37       45.09      1.62 o
   6   5   2       51.94       57.46      1.99 o
   7   5   2       34.18       33.06      2.15 o
   8   5   2        0.04       -0.29      0.82 o
  -4   6   2        0.68        1.64      0.46 o
  -3   6   2        4.67        4.48      0.85 o
  -2   6   2        2.11        1.27      0.34 o
  -1   6   2      178.58      184.52      1.85 o
   0   6   2        2.43        3.51      0.47 o
   1   6   2      100.18      102.36      1.20 o
   2   6   2      249.80      248.93      3.88 o
   3   6   2      231.18      223.64      2.71 o
   4   6   2       61.91       70.11      1.74 o
   5   6   2        7.35        8.71      0.97 o
   6   6   2       70.10       70.21      4.68 o
   7   6   2       75.06       75.10      2.55 o
   8   6   2        3.47        3.48      1.53 o
  -4   7   2        7.07        7.93      2.75 o
  -3   7   2        0.16       -0.19      0.46 o
  -2   7   2        7.04        5.03      0.53 o
  -1   7   2       12.07       14.58      1.05 o
   0   7   2       11.99       13.04      0.72 o
   1   7   2        3.33        4.53      0.59 o
   2   7   2      165.92      164.36      3.91 o
   3   7   2        0.19       -0.20      0.61 o
   4   7   2       18.07       15.26      1.20 o
   5   7   2        1.89        1.03      0.73 o
   6   7   2        9.19        8.73      2.52 o
   7   7   2       25.78       31.93      2.97 o
   8   7   2        1.73        1.59      1.23 o
  -3   8   2        0.07        0.09      0.89 o
  -2   8   2        0.13       -0.07      0.45 o
  -1   8   2      150.19      149.34      2.85 o
   0   8   2      186.67      187.93      2.10 o
   1   8   2        5.38        4.74      0.66 o
   2   8   2        0.12       -0.20      0.34 o
   3   8   2       69.65       74.96      2.11 o
   4   8   2        6.15        7.11      1.98 o
   5   8   2        0.05       -0.38      0.68 o
   6   8   2       16.76       18.79      1.41 o
   7   8   2       27.63       29.61      1.87 o
  -2   9   2        5.42        2.66      1.85 o
  -1   9   2       17.40       17.57      0.65 o
   0   9   2       76.42       70.93      1.29 o
   1   9   2        1.29        1.25      0.40 o
   2   9   2       11.91       11.16      0.64 o
   3   9   2       29.05       30.31      2.04 o
   4   9   2       19.67       18.08      2.40 o
   5   9   2       37.71       41.48      2.26 o
   6   9   2        0.00       -0.91      0.91 o
   7   9   2        7.31        8.41      1.48 o
  -1  10   2        5.28        3.33      1.82 o
   0  10   2       16.08       13.51      0.80 o
   1  10   2        0.06        0.32      0.34 o
   2  10   2        0.78        0.82      0.40 o
   3  10   2        7.07        7.18      0.70 o
   4  10   2        0.49        0.64      0.93 o
   5  10   2        0.01        1.03      1.21 o
   6  10   2        4.37        4.05      1.64 o
   1  11   2        8.58        6.97      0.57 o
   2  11   2        8.75        9.71      0.78 o
   3  11   2        6.35        3.04      0.87 o
   4  11   2        0.89        0.60      0.98 o
   5  11   2       30.12       35.39      2.46 o
   6  11   2       11.03       11.24      2.10 o
  -4 -11   3       12.49       13.36      2.19 o
  -3 -11   3        0.12       -0.45      0.58 o
  -6 -10   3        0.12       -0.03      0.67 o
  -5 -10   3       10.47        6.80      5.63 o
  -4 -10   3       17.83       17.20      1.48 o
  -3 -10   3        0.17        0.22      0.52 o
  -2 -10   3        3.30        2.73      0.50 o
  -1 -10   3        0.81        0.43      1.01 o
  -7  -9   3       24.98       28.78      2.38 o
  -6  -9   3        0.07       -0.36      0.80 o
  -5  -9   3       11.06        4.45      3.97 o
  -4  -9   3       29.47       29.07      1.38 o
  -3  -9   3       43.90       39.70      2.23 o
  -2  -9   3       21.88       19.90      1.06 o
  -1  -9   3       19.80       20.51      0.90 o
   0  -9   3        0.78        0.31      0.93 o
   1  -9   3        2.61        1.88      1.29 o
   2  -9   3        5.09        5.92      2.58 o
  -7  -8   3        2.66        3.97      1.31 o
  -6  -8   3        4.14        5.01      1.10 o
  -5  -8   3        1.68        2.40      1.00 o
  -4  -8   3       47.92       46.19      1.33 o
  -3  -8   3       12.38       12.31      1.33 o
  -2  -8   3       12.80       13.64      0.70 o
  -1  -8   3        1.93        2.20      0.28 o
   0  -8   3       20.12       21.87      0.79 o
   1  -8   3        0.05       -0.18      0.91 o
   2  -8   3        3.88        2.78      1.31 o
   3  -8   3        0.14        1.11      2.11 o
  -7  -7   3       12.24       12.42      1.56 o
  -6  -7   3        0.16       -0.66      1.01 o
  -5  -7   3        2.62        1.94      0.95 o
  -4  -7   3       22.88       20.21      1.20 o
  -3  -7   3        2.57        5.48      0.61 o
  -2  -7   3       59.05       61.45      1.73 o
  -1  -7   3       60.09       65.26      1.98 o
   0  -7   3       28.44       29.05      0.52 o
   1  -7   3       69.90       70.53      2.44 o
   2  -7   3       34.49       39.79      3.23 o
   3  -7   3        6.89        3.70      1.39 o
  -8  -6   3       35.97       41.88      3.65 o
  -7  -6   3        5.01        5.42      1.59 o
  -6  -6   3       31.37       35.44      1.61 o
  -5  -6   3       21.23       19.93      1.14 o
  -4  -6   3       44.56       46.23      2.51 o
  -3  -6   3       83.63       82.62      1.55 o
  -2  -6   3       91.81       93.37      1.26 o
  -1  -6   3       31.90       33.66      0.87 o
   0  -6   3       19.71       21.74      1.02 o
   1  -6   3       41.12       41.95      1.74 o
   2  -6   3      271.57      284.40      5.55 o
   3  -6   3        7.82        6.26      1.02 o
   4  -6   3        5.89        5.33      1.35 o
  -8  -5   3        6.89        7.25      1.50 o
  -7  -5   3        6.16        6.06      1.61 o
  -6  -5   3       13.17       13.88      1.26 o
  -5  -5   3        0.23        0.15      0.56 o
  -4  -5   3        0.03        0.91      0.66 o
  -3  -5   3        6.74        5.70      0.91 o
  -2  -5   3      131.00      134.72      1.59 o
  -1  -5   3      114.53      132.88      1.31 o
   0  -5   3       43.13       47.80      0.75 o
   1  -5   3       14.77       17.16      1.20 o
   2  -5   3       96.86      104.11      1.88 o
   3  -5   3       11.44       10.96      1.02 o
   4  -5   3        0.26        0.37      0.89 o
   5  -5   3        1.91        3.83      2.75 o
  -8  -4   3        8.12        9.63      1.55 o
  -7  -4   3        8.53        8.97      1.76 o
  -6  -4   3      170.25      178.07      7.05 o
  -5  -4   3        3.77        3.34      0.80 o
  -4  -4   3      228.31      221.80      3.23 o
  -3  -4   3      120.63      144.30      2.08 o
  -2  -4   3        0.33        0.90      0.36 o
  -1  -4   3       78.92      101.13      1.13 o
   0  -4   3      209.34      212.78      3.59 o
   1  -4   3      513.26      561.15      8.95 o
   2  -4   3        0.06       -0.27      0.45 o
   3  -4   3        1.61        2.39      0.25 o
   4  -4   3       32.70       28.19      0.64 o
   5  -4   3        1.72        3.43      2.40 o
  -8  -3   3        4.37        4.19      1.35 o
  -7  -3   3        0.14       -0.32      0.95 o
  -6  -3   3       13.37       12.60      1.37 o
  -5  -3   3        3.70        3.04      0.79 o
  -4  -3   3      232.01      254.40      3.37 o
  -3  -3   3      516.41      515.27      5.17 o
  -2  -3   3      109.39      116.98      1.54 o
  -1  -3   3       17.34       17.59      0.64 o
   0  -3   3      141.02      123.98      0.89 o
   1  -3   3        0.58        0.08      0.31 o
   2  -3   3      115.77      105.60      1.19 o
   3  -3   3        0.16       -0.15      0.17 o
   4  -3   3        4.13        3.30      0.38 o
   5  -3   3        0.09        0.08      0.27 o
   6  -3   3        4.42        6.66      1.84 o
  -7  -2   3       11.89       13.07      1.04 o
  -6  -2   3       27.00       26.37      1.55 o
  -5  -2   3      244.98      242.05      8.97 o
  -4  -2   3      120.32      134.95      3.28 o
  -3  -2   3        0.43        2.43      0.59 o
  -2  -2   3       90.76       71.09      1.02 o
  -1  -2   3     6552.50     5812.89     65.94 o
   0  -2   3      886.37      879.44      7.17 o
   1  -2   3        0.74        0.19      0.35 o
   2  -2   3       14.47       15.26      0.45 o
   3  -2   3        0.60        0.19      0.23 o
   4  -2   3       39.64       41.70      0.67 o
   5  -2   3        0.90        0.17      0.27 o
   6  -2   3        0.01       -0.13      0.39 o
  -7  -1   3        0.01       -0.08      0.56 o
  -6  -1   3        0.10        0.75      0.63 o
  -5  -1   3      421.95      423.12      5.08 o
  -4  -1   3       36.31       39.68      1.23 o
  -3  -1   3       77.31       72.35      1.50 o
  -2  -1   3       97.27       99.86      2.47 o
  -1  -1   3     1939.94     1772.92     16.94 o
   0  -1   3     6594.33     5456.46    187.52 o
   1  -1   3     1026.46     1005.58      8.05 o
   2  -1   3        6.49        6.04      0.23 o
   3  -1   3        7.29        8.18      0.33 o
   4  -1   3       57.56       58.96      1.93 o
   5  -1   3       15.90       10.22      0.65 o
   6  -1   3        0.56       -0.19      0.53 o
   7  -1   3        3.72        4.97      1.18 o
  -7   0   3        1.86        1.88      1.22 o
  -6   0   3        2.83        1.77      0.83 o
  -5   0   3      151.89      137.30      1.94 o
  -4   0   3      167.36      162.53      3.64 o
  -3   0   3      865.91      907.84     10.86 o
  -2   0   3       32.07       26.98      0.78 o
  -1   0   3      376.16      357.24      5.13 o
   0   0   3      150.99      124.12      1.07 o
   1   0   3      664.04      590.34     13.09 o
   2   0   3       90.25       93.53      0.82 o
   3   0   3     1171.57     1238.69     29.37 o
   4   0   3      144.81      148.97      1.70 o
   5   0   3        5.45        6.32      0.65 o
   6   0   3       13.77        9.07      1.07 o
   7   0   3        3.91        5.41      1.00 o
  -7   1   3        5.90        2.99      2.69 o
  -6   1   3        0.09       -0.26      0.48 o
  -5   1   3        0.08        1.53      0.70 o
  -4   1   3       98.83       96.38      1.26 o
  -3   1   3      364.43      377.94      3.15 o
  -2   1   3       31.74       34.61      0.70 o
  -1   1   3        9.90        6.02      0.47 o
   0   1   3     4858.56     4221.13     44.82 o
   1   1   3        0.24        0.29      0.52 o
   2   1   3        0.00        0.36      0.25 o
   3   1   3        1.15        0.74      0.42 o
   4   1   3       15.77       15.70      0.88 o
   5   1   3      134.55      139.83      1.70 o
   6   1   3       20.17       16.68      0.93 o
   7   1   3        1.03        1.28      0.77 o
  -6   2   3        2.89        1.11      0.66 o
  -5   2   3        0.04        0.04      0.43 o
  -4   2   3        1.27        2.31      0.57 o
  -3   2   3        8.28        9.82      0.52 o
  -2   2   3       31.78       36.80      0.57 o
  -1   2   3       11.61        9.42      0.33 o
   0   2   3       16.36       18.15      0.32 o
   2   2   3      212.76      200.38      1.62 o
   3   2   3      112.96      112.96      1.30 o
   4   2   3      116.78      137.64      1.67 o
   5   2   3      114.66      112.68      2.26 o
   6   2   3       19.32       21.87      0.98 o
   7   2   3       12.47       11.36      3.91 o
   8   2   3        0.19        0.38      0.73 o
  -6   3   3       10.27       14.26      1.29 o
  -5   3   3        0.29        1.52      0.66 o
  -4   3   3       16.66       15.39      0.71 o
  -3   3   3        0.47        1.97      0.51 o
  -2   3   3       18.82       16.94      0.51 o
  -1   3   3        0.32        0.42      0.18 o
   0   3   3      105.03       92.30      1.08 o
   2   3   3       61.59       43.00      1.42 o
   3   3   3      670.25      717.59     14.36 o
   4   3   3      440.51      463.42      4.89 o
   5   3   3        0.00        0.30      0.44 o
   6   3   3       32.42       34.92      1.17 o
   7   3   3        1.22        0.42      0.76 o
   8   3   3        2.92        0.06      0.74 o
  -6   4   3        0.72        0.64      0.62 o
  -5   4   3        0.02        0.12      0.53 o
  -4   4   3      202.64      189.93      2.38 o
  -3   4   3        1.12        1.86      0.40 o
  -2   4   3      236.53      232.02      2.12 o
  -1   4   3      116.54      123.83      0.98 o
   0   4   3       14.98       16.53      0.48 o
   1   4   3      242.40      252.46      6.42 o
   2   4   3       82.39       76.05      1.61 o
   3   4   3      372.87      387.04      5.16 o
   4   4   3       30.40       36.07      2.01 o
   5   4   3        9.02        8.09      1.31 o
   6   4   3      169.80      176.20      2.48 o
   7   4   3        1.97        2.00      1.10 o
   8   4   3        3.88        0.16      0.73 o
  -5   5   3        3.73        2.05      1.01 o
  -4   5   3       14.48       11.11      0.85 o
  -3   5   3       17.80       19.32      0.70 o
  -2   5   3      271.22      269.54      2.37 o
  -1   5   3       25.02       30.47      0.61 o
   0   5   3       14.40        9.29      0.71 o
   1   5   3       52.38       45.54      0.65 o
   2   5   3       14.83       14.34      0.95 o
   3   5   3       10.87        9.75      0.67 o
   4   5   3        9.92        6.71      0.75 o
   5   5   3       40.94       38.25      1.29 o
   6   5   3       30.47       31.75      1.43 o
   7   5   3       38.24       43.77      1.53 o
   8   5   3        3.98        2.67      1.38 o
  -4   6   3        0.98        2.26      0.65 o
  -3   6   3        3.09        4.00      0.52 o
  -2   6   3       79.57       77.81      1.00 o
  -1   6   3       36.79       36.01      0.69 o
   0   6   3        0.95        0.53      0.30 o
   1   6   3       89.11      100.50      1.79 o
   2   6   3      101.20       99.23      2.16 o
   3   6   3        6.81        6.64      0.94 o
   4   6   3       68.34       70.61      2.08 o
   5   6   3        2.41        2.96      0.98 o
   6   6   3        2.51        3.40      1.16 o
   7   6   3       29.56       28.29      1.21 o
   8   6   3        1.00        1.00      0.87 o
  -4   7   3        6.15        0.08      1.01 o
  -3   7   3       11.41        6.77      4.32 o
  -2   7   3        4.09        2.35      0.44 o
  -1   7   3        0.04        0.15      0.43 o
   0   7   3       37.02       36.60      0.97 o
   1   7   3        3.13        4.59      0.49 o
   2   7   3      278.56      276.41      2.96 o
   3   7   3       42.17       41.25      1.59 o
   4   7   3      287.67      294.27      5.36 o
   5   7   3       23.21       24.90      1.48 o
   6   7   3        0.16        0.45      0.92 o
   7   7   3        0.47       -0.03      0.76 o
   8   7   3        0.65        0.31      0.69 o
  -3   8   3        6.67        0.02      1.29 o
  -2   8   3        5.81        5.48      0.65 o
  -1   8   3      216.96      204.06      2.61 o
   0   8   3       13.88       14.95      0.71 o
   1   8   3        2.11        2.61      0.39 o
   2   8   3       19.03       24.09      0.98 o
   3   8   3        6.56        6.29      1.02 o
   4   8   3        1.19        2.16      1.02 o
   5   8   3        0.71        0.30      0.95 o
   6   8   3        0.97        1.53      0.93 o
   7   8   3        4.90        5.71      2.27 o
  -2   9   3        3.93        4.43      1.20 o
  -1   9   3       12.78       12.86      0.60 o
   0   9   3       11.95       13.15      0.58 o
   1   9   3       13.16       14.21      0.57 o
   2   9   3       16.62       17.05      0.79 o
   3   9   3        0.56        0.71      0.47 o
   4   9   3        0.09        0.14      0.80 o
   5   9   3       19.23       21.39      1.91 o
   6   9   3        0.08        0.84      1.29 o
   7   9   3        2.16        2.71      1.50 o
  -1  10   3        0.97        1.35      0.95 o
   0  10   3       33.72       33.57      1.00 o
   1  10   3        1.03        0.92      0.44 o
   2  10   3        2.49        2.27      0.52 o
   3  10   3       45.16       42.47      0.96 o
   4  10   3        0.86        1.04      0.81 o
   5  10   3       19.94       21.70      2.12 o
   6  10   3       11.04       14.58      2.19 o
   1  11   3        8.39        8.66      0.67 o
   2  11   3        6.11        5.26      0.89 o
   3  11   3       20.37       17.66      0.90 o
   4  11   3        2.50        2.09      2.81 o
   5  11   3       46.23       53.53      4.40 o
   6  11   3       18.06       24.16      4.04 o
  -4 -11   4        3.62        3.24      1.79 o
  -3 -11   4        1.28        1.02      1.17 o
  -6 -10   4        8.17        3.30      4.12 o
  -5 -10   4       17.60       12.19      7.39 o
  -4 -10   4       34.48       34.31      1.76 o
  -3 -10   4        1.10        0.71      0.55 o
  -2 -10   4        0.96        0.92      0.52 o
  -6  -9   4        9.21        2.72      3.27 o
  -5  -9   4        5.32        4.02      3.46 o
  -4  -9   4       54.90       55.47      1.76 o
  -3  -9   4       23.30       20.45      1.21 o
  -2  -9   4        2.51        3.21      0.54 o
  -1  -9   4        0.77        0.58      0.32 o
   0  -9   4       15.08       13.99      1.70 o
  -7  -8   4        1.80        0.83      1.78 o
  -6  -8   4        0.39       -0.49      1.01 o
  -5  -8   4        0.07        0.25      0.64 o
  -4  -8   4       30.67       29.25      1.36 o
  -3  -8   4       21.96       15.97      0.92 o
  -2  -8   4        1.72        1.12      0.62 o
  -1  -8   4       13.45       14.54      0.56 o
   0  -8   4        0.84        1.23      1.04 o
   1  -8   4       33.71       34.61      2.12 o
   2  -8   4        0.08        0.92      1.91 o
  -7  -7   4       16.13       19.57      2.14 o
  -6  -7   4        5.54        4.55      1.31 o
  -5  -7   4        1.03       -0.04      0.86 o
  -4  -7   4        0.26        0.70      0.57 o
  -3  -7   4        6.14        5.34      0.73 o
  -2  -7   4        3.42        3.25      0.51 o
  -1  -7   4        8.12        5.52      0.40 o
   0  -7   4       71.33       70.36      2.12 o
   1  -7   4      166.37      182.34      5.43 o
   2  -7   4        5.62        6.17      1.41 o
   3  -7   4        6.40        4.20      1.46 o
  -7  -6   4       24.32       29.94      4.91 o
  -6  -6   4       72.69       73.70      5.51 o
  -5  -6   4        0.02        0.09      0.67 o
  -4  -6   4        3.84        4.83      0.73 o
  -3  -6   4        0.10        0.83      0.73 o
  -2  -6   4        2.85        3.39      0.50 o
  -1  -6   4        2.53        2.76      0.65 o
   0  -6   4       16.09       16.33      1.03 o
   1  -6   4       63.75       56.45      2.05 o
   2  -6   4      134.97      127.52      3.44 o
   3  -6   4       52.30       57.27      2.52 o
   4  -6   4        4.07        3.60      1.12 o
  -8  -5   4        0.57       -0.52      1.32 o
  -7  -5   4        0.00       -0.19      1.06 o
  -6  -5   4        0.93        1.00      1.48 o
  -5  -5   4        7.39        5.44      1.08 o
  -4  -5   4      143.20      151.85      2.92 o
  -3  -5   4       53.57       60.34      1.15 o
  -2  -5   4      287.05      298.40      3.05 o
  -1  -5   4       30.28       34.23      0.79 o
   0  -5   4        1.02        0.91      0.14 o
   1  -5   4      162.07      163.53      4.17 o
   2  -5   4       72.71       76.60      3.50 o
   3  -5   4        7.40        5.26      1.14 o
   4  -5   4       10.52       12.04      2.07 o
   5  -5   4        3.81        5.83      1.83 o
  -8  -4   4        1.76        2.49      1.25 o
  -7  -4   4        1.34        1.10      1.26 o
  -6  -4   4        6.20        6.23      1.52 o
  -5  -4   4        8.69       10.80      1.21 o
  -4  -4   4        0.36        2.13      0.62 o
  -3  -4   4       46.56       45.08      1.89 o
  -2  -4   4     2577.70     2681.66     29.10 o
  -1  -4   4      132.91      125.37      1.34 o
   0  -4   4      190.30      200.74      4.06 o
   1  -4   4      206.14      209.62      3.61 o
   2  -4   4        9.23        8.41      1.74 o
   3  -4   4        1.07        4.15      0.98 o
   4  -4   4        9.42       11.79      1.10 o
   5  -4   4        1.20        1.36      1.34 o
  -8  -3   4        2.25        2.38      1.10 o
  -7  -3   4       64.76       70.78      4.34 o
  -6  -3   4        7.31        6.19      1.04 o
  -5  -3   4      232.49      223.30      6.80 o
  -4  -3   4       34.11       39.61      1.14 o
  -3  -3   4       16.14       15.99      1.15 o
  -2  -3   4      387.87      402.18     11.24 o
  -1  -3   4      247.70      214.33      1.95 o
   0  -3   4     1162.40     1280.62      9.44 o
   1  -3   4       66.83       58.01      2.07 o
   2  -3   4       80.43       81.67      1.59 o
   3  -3   4      118.18      104.03      1.37 o
   4  -3   4       79.42       73.44      0.81 o
   5  -3   4       10.17       10.71      0.62 o
   6  -3   4        2.70        2.82      1.65 o
  -7  -2   4       13.37       12.29      1.44 o
  -6  -2   4        4.38        4.91      1.14 o
  -5  -2   4      226.12      228.68      3.42 o
  -4  -2   4      168.70      177.63      4.87 o
  -3  -2   4      246.10      261.70      4.61 o
  -2  -2   4       44.90       54.38      1.04 o
  -1  -2   4     1830.03     1829.08     17.90 o
   0  -2   4      794.95      796.63      9.69 o
   1  -2   4      154.45      138.54      2.25 o
   2  -2   4      358.85      412.31      3.15 o
   3  -2   4        0.77        1.34      0.19 o
   4  -2   4       27.76       28.33      0.72 o
   5  -2   4        0.93        0.48      0.43 o
   6  -2   4        5.28        9.42      0.65 o
  -7  -1   4       30.95       34.95      1.52 o
  -6  -1   4       29.44       33.88      1.17 o
  -5  -1   4      664.04      645.15     10.60 o
  -4  -1   4      350.35      352.82      4.43 o
  -3  -1   4      113.95      132.24      1.69 o
  -2  -1   4      266.56      260.27      2.72 o
  -1  -1   4     3695.26     3318.98     34.60 o
   0  -1   4     1761.75     1654.77     15.09 o
   1  -1   4     1152.32     1147.80      7.23 o
   2  -1   4        0.93        1.55      0.26 o
   3  -1   4      114.10      102.76      0.95 o
   4  -1   4      290.08      299.68      2.39 o
   5  -1   4       73.05       63.89      0.99 o
   6  -1   4        0.00       -0.10      0.57 o
   7  -1   4       16.10       21.13      1.14 o
  -7   0   4        8.45        5.82      3.59 o
  -6   0   4       53.03       49.17      1.28 o
  -5   0   4      136.24      129.72      2.18 o
  -4   0   4       19.07       18.02      0.83 o
  -3   0   4      110.57      131.07      3.14 o
  -2   0   4       55.10       67.16      4.87 o
  -1   0   4     1208.99     1145.15     10.51 o
   0   0   4        8.45        6.81      0.41 o
   1   0   4     4233.49     4053.81     35.13 o
   2   0   4      345.04      342.37      2.59 o
   3   0   4      102.22      105.46      1.07 o
   4   0   4        6.41        6.60      0.67 o
   5   0   4      165.58      162.07      1.80 o
   6   0   4       16.37       13.93      1.10 o
   7   0   4        4.48        3.30      0.64 o
  -7   1   4       37.31       41.78      1.40 o
  -6   1   4        5.24        1.83      0.73 o
  -5   1   4      207.42      190.30      2.38 o
  -4   1   4      106.59      123.41      2.81 o
  -3   1   4      118.03      108.73      1.68 o
  -2   1   4      252.02      241.76      3.17 o
  -1   1   4     2391.03     2197.75     26.33 o
   0   1   4      637.75      617.78      5.43 o
   1   1   4      399.35      367.53      4.36 o
   2   1   4      308.72      297.02      2.86 o
   3   1   4      173.06      199.72      1.85 o
   4   1   4       72.38       85.76      1.69 o
   5   1   4      508.75      497.99      4.64 o
   6   1   4      154.28      145.30      2.25 o
   7   1   4        3.40        5.47      0.74 o
  -6   2   4       11.45       11.54      3.53 o
  -5   2   4        5.32        2.85      0.58 o
  -4   2   4      151.09      149.93      1.75 o
  -3   2   4      120.89      116.99      1.38 o
  -2   2   4        0.13        0.05      0.21 o
  -1   2   4      865.74      820.15      7.72 o
   0   2   4     1030.77     1003.99      7.29 o
   1   2   4     1104.03     1150.39     15.12 o
   2   2   4       99.61       84.45      1.68 o
   3   2   4      245.16      268.78      2.18 o
   4   2   4      437.16      440.22      3.98 o
   5   2   4      669.68      659.50      6.43 o
   6   2   4        7.97        7.97      1.12 o
   7   2   4        0.95        0.73      0.58 o
  -6   3   4        0.00        0.72      0.58 o
  -5   3   4        2.16        1.14      0.98 o
  -4   3   4        5.89        7.61      0.72 o
  -3   3   4      211.86      217.37      2.34 o
  -2   3   4       66.26       75.04      1.07 o
  -1   3   4      973.50      921.95      7.05 o
   0   3   4       66.48       65.76      1.39 o
   1   3   4     1201.15     1166.03     33.65 o
   2   3   4       44.75       53.91      1.34 o
   3   3   4        0.00        0.32      0.26 o
   4   3   4      129.80      149.85      1.64 o
   5   3   4       68.11       71.05      1.51 o
   6   3   4        0.51        0.09      0.45 o
   7   3   4       28.57       30.28      1.12 o
   8   3   4        0.60       -0.05      0.61 o
  -6   4   4        5.44        9.74      0.93 o
  -5   4   4        2.76        2.90      0.81 o
  -4   4   4        1.31        2.24      0.56 o
  -3   4   4        0.00        0.19      0.31 o
  -2   4   4      163.55      175.13      1.77 o
  -1   4   4        0.02        0.28      0.20 o
   0   4   4     1602.68     1756.51     12.28 o
   1   4   4        0.12        0.05      0.21 o
   2   4   4      392.07      389.57      5.50 o
   3   4   4      817.11      805.70      8.43 o
   4   4   4       20.06       20.26      1.30 o
   5   4   4       34.28       29.85      0.82 o
   6   4   4       24.35       25.52      1.06 o
   7   4   4       18.71       17.75      0.99 o
   8   4   4       13.61       -0.19      1.33 o
  -5   5   4        0.00        0.08      0.51 o
  -4   5   4       42.82       42.02      2.27 o
  -3   5   4       29.92       24.76      0.75 o
  -2   5   4      314.25      308.58      2.80 o
  -1   5   4      839.74      855.09      6.20 o
   0   5   4       35.65       42.00      2.96 o
   1   5   4      544.68      560.91     10.54 o
   2   5   4     1319.65     1359.70     19.65 o
   3   5   4       37.72       34.73      1.33 o
   4   5   4      161.22      169.29      2.34 o
   5   5   4       50.52       50.97      1.45 o
   6   5   4       17.37       18.34      1.11 o
   7   5   4        0.54        0.89      0.85 o
   8   5   4        1.35        1.08      1.08 o
  -4   6   4        0.08       -0.36      0.46 o
  -3   6   4       69.25       67.53      1.92 o
  -2   6   4      313.08      315.79      3.10 o
  -1   6   4      242.73      246.65      2.38 o
   0   6   4       11.65       11.01      0.48 o
   1   6   4      105.88      116.48      1.13 o
   2   6   4     1482.62     1566.65     37.77 o
   3   6   4        2.59        2.11      0.81 o
   4   6   4       27.01       26.98      1.54 o
   5   6   4       59.09       56.52      2.50 o
   6   6   4        2.43        2.68      0.94 o
   7   6   4       17.69       18.91      1.25 o
   8   6   4        0.21        0.49      0.84 o
  -4   7   4        1.51        0.62      0.52 o
  -3   7   4       20.01       23.12      0.82 o
  -2   7   4        0.17       -0.13      0.40 o
  -1   7   4       74.98       76.27      1.09 o
   0   7   4       18.05       16.08      1.09 o
   1   7   4      176.13      172.63      2.01 o
   2   7   4      128.09      140.95      1.55 o
   3   7   4       50.18       49.97      1.84 o
   4   7   4       16.14       14.23      1.45 o
   5   7   4       24.56       24.94      1.53 o
   6   7   4        2.92        2.28      0.93 o
   7   7   4       30.35       29.53      1.34 o
   8   7   4       12.90       11.94      1.22 o
  -3   8   4       11.24        6.53      3.91 o
  -2   8   4        4.52        3.05      1.26 o
  -1   8   4        0.14        1.10      0.48 o
   0   8   4       33.28       33.10      0.93 o
   1   8   4      152.39      149.73      1.82 o
   2   8   4       18.57       21.03      0.71 o
   3   8   4       11.17       10.50      0.60 o
   4   8   4       84.76       96.46      2.79 o
   5   8   4        0.24       -0.58      1.65 o
   6   8   4        1.64        3.56      1.51 o
   7   8   4       94.61       93.36      2.72 o
  -2   9   4        0.41        0.79      0.63 o
  -1   9   4        8.15        7.52      0.68 o
   0   9   4        4.98        6.79      0.90 o
   1   9   4        0.83        1.29      0.47 o
   2   9   4        0.19        0.37      0.54 o
   3   9   4        1.84        1.61      0.63 o
   4   9   4        0.32        0.31      0.91 o
   5   9   4       25.63       32.48      3.38 o
   6   9   4        0.22        1.42      1.35 o
   7   9   4       51.36       57.50      3.49 o
  -1  10   4        1.76        2.17      1.10 o
   0  10   4        9.09        8.60      0.90 o
   1  10   4        2.83        2.92      0.53 o
   2  10   4        3.29        4.38      0.67 o
   3  10   4       27.41       28.99      0.95 o
   4  10   4        4.34        4.98      1.00 o
   5  10   4       47.59       53.13      4.16 o
   6  10   4       31.14       35.72      2.65 o
   1  11   4        2.10        2.25      0.54 o
   2  11   4        0.90        1.51      0.76 o
   3  11   4        0.32       -0.23      0.42 o
   4  11   4        5.79        4.45      1.63 o
   5  11   4       45.85       44.79      2.73 o
   6  11   4        9.55        7.95      2.02 o
  -5 -10   5       26.58       28.62      1.44 o
  -4 -10   5       46.85       43.13      1.38 o
  -3 -10   5        6.45        5.44      1.03 o
  -6  -9   5        3.63        3.01      1.99 o
  -5  -9   5       58.94       62.42      3.13 o
  -4  -9   5       36.93       35.47      4.45 o
  -3  -9   5        3.23        4.31      0.59 o
  -2  -9   5       19.25       19.75      1.74 o
  -1  -9   5       70.76       76.63      4.05 o
   0  -9   5        0.47        0.02      1.34 o
  -7  -8   5       19.34       23.13      3.38 o
  -6  -8   5       22.48       24.31      3.13 o
  -5  -8   5       26.91       29.86      1.59 o
  -4  -8   5        3.66        5.79      0.79 o
  -3  -8   5        0.09       -0.25      0.50 o
  -2  -8   5        0.24        0.34      0.38 o
  -1  -8   5        8.92        8.92      0.48 o
   0  -8   5        0.26       -0.22      0.90 o
   1  -8   5       56.14       60.04      3.88 o
   2  -8   5        3.45        4.53      2.48 o
  -7  -7   5       24.66       21.63      2.45 o
  -6  -7   5       15.53       15.93      1.38 o
  -5  -7   5        7.05        6.68      0.95 o
  -4  -7   5        9.17       11.24      1.05 o
  -3  -7   5       95.03       97.11      2.15 o
  -2  -7   5       41.37       44.81      0.98 o
  -1  -7   5       10.38       12.66      1.09 o
   0  -7   5       35.28       35.03      1.88 o
   1  -7   5       69.01       73.27      2.62 o
   2  -7   5       10.83       11.84      1.69 o
   3  -7   5        1.44        2.23      1.40 o
  -7  -6   5       16.25       17.60      2.03 o
  -6  -6   5       34.68       35.57      3.92 o
  -5  -6   5        0.59        0.61      0.84 o
  -4  -6   5        1.54        1.10      0.60 o
  -3  -6   5       19.67       18.49      0.79 o
  -2  -6   5        2.43        2.80      0.41 o
  -1  -6   5       17.10       15.69      0.52 o
   0  -6   5       11.33       11.82      1.26 o
   1  -6   5       46.36       49.47      3.04 o
   2  -6   5       69.41       77.88      3.92 o
   3  -6   5        0.00       -0.15      1.54 o
   4  -6   5        6.83        6.93      1.78 o
  -7  -5   5       53.74       50.95      3.16 o
  -6  -5   5        0.00       -0.12      0.98 o
  -5  -5   5       17.33       22.05      1.68 o
  -4  -5   5        9.02       11.66      1.07 o
  -3  -5   5       30.82       32.12      0.91 o
  -2  -5   5      620.22      634.12      7.76 o
  -1  -5   5      288.83      321.36      3.15 o
   0  -5   5       13.82       10.14      0.47 o
   1  -5   5       98.07      100.95      2.52 o
   2  -5   5       54.45       54.66      2.22 o
   3  -5   5       12.66       13.59      1.15 o
   4  -5   5        2.35        2.48      0.95 o
   5  -5   5        8.01       10.22      1.82 o
  -7  -4   5        1.44        1.45      1.23 o
  -6  -4   5       46.63       48.14      2.08 o
  -5  -4   5        7.46        7.41      1.19 o
  -4  -4   5       18.24       17.77      1.15 o
  -3  -4   5      458.08      470.36     12.05 o
  -2  -4   5     1168.67     1158.22     11.81 o
  -1  -4   5      723.55      753.14      6.79 o
   0  -4   5       34.23       42.55      0.56 o
   1  -4   5       79.47       86.45      2.90 o
   2  -4   5      172.59      176.99      3.63 o
   3  -4   5       16.62       16.50      1.31 o
   4  -4   5        2.58        0.69      0.74 o
   5  -4   5        0.53        1.00      1.70 o
  -7  -3   5        2.15        1.94      1.27 o
  -6  -3   5       59.30       58.75      2.38 o
  -5  -3   5       54.01       59.10      1.77 o
  -4  -3   5        3.33        3.52      0.83 o
  -3  -3   5      268.60      259.03      3.13 o
  -2  -3   5       34.17       33.18      0.88 o
  -1  -3   5     1737.70     1828.42     17.93 o
   0  -3   5       59.68       62.91      0.60 o
   1  -3   5        0.16        0.15      0.51 o
   2  -3   5      197.22      200.04      4.55 o
   3  -3   5      312.41      321.02      4.38 o
   4  -3   5       50.11       53.61      1.70 o
   5  -3   5        1.79        0.54      0.87 o
   6  -3   5        0.07       -0.88      1.40 o
  -7  -2   5        1.39        0.75      1.15 o
  -6  -2   5        6.79        6.35      1.24 o
  -5  -2   5      106.99       99.13      1.97 o
  -4  -2   5       59.01       61.92      1.58 o
  -3  -2   5       27.57       30.53      1.04 o
  -2  -2   5      411.63      409.16      4.13 o
  -1  -2   5      135.48      124.39      2.38 o
   0  -2   5        3.83        6.73      0.21 o
   1  -2   5       70.24       71.25      0.49 o
   2  -2   5      250.29      244.91      1.52 o
   3  -2   5        1.38        1.65      0.25 o
   4  -2   5      161.21      161.30      1.83 o
   5  -2   5       10.70        6.84      0.81 o
   6  -2   5        0.99        0.78      0.53 o
  -7  -1   5       23.32       28.62      1.47 o
  -6  -1   5       35.94       34.71      2.24 o
  -5  -1   5       33.63       31.66      2.08 o
  -4  -1   5      367.81      361.74      8.69 o
  -3  -1   5        6.08        4.15      0.55 o
  -2  -1   5     1526.35     1590.58     21.47 o
  -1  -1   5       45.78       58.57      1.75 o
   0  -1   5      453.88      375.93      3.35 o
   1  -1   5      187.18      197.39      1.93 o
   2  -1   5      394.22      405.07      3.11 o
   3  -1   5        3.58        2.53      0.36 o
   4  -1   5      165.54      160.47      1.50 o
   5  -1   5       62.23       63.28      1.22 o
   6  -1   5        7.00        9.20      0.58 o
   7  -1   5        6.86        7.47      1.70 o
  -7   0   5        6.79        2.17      1.98 o
  -6   0   5       12.25        8.35      2.76 o
  -5   0   5        5.60        3.68      1.44 o
  -4   0   5       24.01       27.67      1.19 o
  -3   0   5       16.96       31.32      0.86 o
  -2   0   5      226.90      188.51      2.05 o
  -1   0   5       10.19        8.46      0.46 o
   0   0   5      326.98      274.54      2.55 o
   1   0   5       20.26       28.22      0.56 o
   2   0   5       45.99       46.60      0.61 o
   3   0   5      137.58      159.76      1.21 o
   4   0   5       41.26       36.78      1.05 o
   5   0   5       11.20       13.08      0.66 o
   6   0   5        0.74        0.42      0.47 o
   7   0   5        1.33        1.11      0.67 o
  -7   1   5        0.00        0.21      0.61 o
  -6   1   5        2.01        0.32      0.62 o
  -5   1   5       85.46       78.51      1.56 o
  -4   1   5      174.01      169.33      1.95 o
  -3   1   5       87.16       76.95      1.49 o
  -2   1   5       42.08       53.82      1.12 o
  -1   1   5       37.45       56.76      1.03 o
   0   1   5       15.23       11.79      0.57 o
   1   1   5       37.89       40.57      0.63 o
   2   1   5     1028.29     1015.39      9.42 o
   3   1   5        3.71        6.61      0.32 o
   4   1   5      282.41      284.01      2.50 o
   5   1   5       91.95       96.66      1.64 o
   6   1   5       20.81       20.21      1.78 o
   7   1   5        2.52        4.21      0.88 o
  -6   2   5        9.95       10.82      2.88 o
  -5   2   5       47.92       48.12      1.13 o
  -4   2   5      295.28      294.01      3.35 o
  -3   2   5        7.15        5.54      0.51 o
  -2   2   5       14.34       19.31      0.66 o
  -1   2   5        8.15        5.64      0.46 o
   0   2   5      310.79      305.40      3.99 o
   1   2   5       40.32       30.60      0.39 o
   2   2   5     1311.92     1386.98     12.93 o
   3   2   5       22.27       18.27      0.89 o
   4   2   5       66.79       72.49      1.15 o
   5   2   5       93.75       88.35      1.45 o
   6   2   5       67.96       56.93      1.30 o
   7   2   5       31.13       37.23      1.51 o
  -6   3   5        7.98        6.93      2.37 o
  -5   3   5        7.33        5.33      1.65 o
  -4   3   5      241.41      236.54      3.92 o
  -3   3   5       60.96       59.05      1.07 o
  -2   3   5      155.14      144.85      1.50 o
  -1   3   5       75.14       84.70      1.80 o
   0   3   5     1180.10     1234.78      9.58 o
   1   3   5     1611.98     1718.20     24.07 o
   2   3   5        1.45        1.87      0.24 o
   3   3   5       61.90       61.29      0.86 o
   4   3   5       58.25       63.62      0.98 o
   5   3   5        0.50       -0.01      0.35 o
   6   3   5       66.76       71.93      1.43 o
   7   3   5        5.29        1.36      1.18 o
   8   3   5        0.74        0.22      0.64 o
  -5   4   5        4.79        5.99      0.79 o
  -4   4   5       75.13       76.53      1.78 o
  -3   4   5       59.14       55.35      1.47 o
  -2   4   5        0.00        0.28      0.37 o
  -1   4   5      120.15       98.31      1.11 o
   0   4   5      210.82      253.38      2.00 o
   1   4   5     2473.68     2672.11     27.05 o
   2   4   5       87.18       78.93      1.72 o
   3   4   5       77.36       96.20      2.79 o
   4   4   5        3.90        3.61      0.48 o
   5   4   5       67.22       68.60      1.26 o
   6   4   5       28.46       25.66      0.90 o
   7   4   5        5.82        3.36      1.25 o
   8   4   5        0.69       -0.07      0.55 o
  -5   5   5        3.71        7.28      1.40 o
  -4   5   5       14.44       13.73      0.82 o
  -3   5   5        2.88        3.10      0.55 o
  -2   5   5       18.17       18.74      0.75 o
  -1   5   5       28.31       23.23      1.33 o
   0   5   5      191.59      178.31      3.58 o
   1   5   5      421.35      459.66      4.24 o
   2   5   5     1404.92     1501.59     22.12 o
   3   5   5       89.64       92.31      2.92 o
   4   5   5       50.94       46.37      2.63 o
   5   5   5       73.53       75.53      1.27 o
   6   5   5        2.01        2.34      0.58 o
   7   5   5        2.88        2.25      0.70 o
   8   5   5        0.00        0.19      0.60 o
  -4   6   5       15.20       18.56      0.78 o
  -3   6   5        4.59        4.53      0.57 o
  -2   6   5      180.60      177.03      1.94 o
  -1   6   5      130.78      124.33      1.43 o
   0   6   5      103.37      102.20      2.93 o
   1   6   5        5.13        5.31      0.35 o
   2   6   5      328.18      328.01      2.70 o
   3   6   5        0.44       -0.43      1.14 o
   4   6   5        1.92        3.00      1.01 o
   5   6   5       54.67       59.58      1.60 o
   6   6   5       69.36       65.62      1.43 o
   7   6   5       17.63       16.51      1.31 o
   8   6   5        0.16       -0.83      0.97 o
  -4   7   5        2.63        1.77      0.66 o
  -3   7   5       15.02       14.40      0.78 o
  -2   7   5       17.92       19.17      1.06 o
  -1   7   5      301.27      298.21      2.97 o
   0   7   5        6.13        5.99      1.01 o
   1   7   5       21.35       22.41      0.81 o
   2   7   5       95.51       87.13      1.25 o
   3   7   5      352.93      354.53      7.21 o
   4   7   5       96.03       89.84      2.70 o
   5   7   5       14.38       13.51      1.55 o
   6   7   5        1.86        2.26      1.12 o
   7   7   5       25.72       28.17      1.37 o
   8   7   5        0.70        0.54      0.89 o
  -3   8   5        0.26       -0.01      0.55 o
  -2   8   5        4.89        4.31      1.05 o
  -1   8   5       53.26       44.52      1.26 o
   0   8   5      178.04      179.91      2.91 o
   1   8   5       16.65       13.51      0.81 o
   2   8   5        8.98        8.18      0.56 o
   3   8   5       26.59       27.05      0.91 o
   4   8   5       94.95       90.19      4.01 o
   5   8   5       10.66       12.50      1.61 o
   6   8   5        7.59        7.79      1.72 o
   7   8   5        2.08        2.95      0.89 o
  -2   9   5        0.72        0.72      1.15 o
  -1   9   5        0.65       -0.25      0.43 o
   0   9   5       25.25       24.44      0.90 o
   1   9   5        1.96        1.74      0.47 o
   2   9   5        2.60        3.33      0.52 o
   3   9   5       20.03       18.38      0.77 o
   4   9   5      100.65      118.65      4.61 o
   5   9   5       51.66       50.39      2.58 o
   6   9   5        2.92        2.43      1.49 o
   7   9   5       25.37       39.12      4.79 o
  -1  10   5        2.13        1.42      0.65 o
   0  10   5        0.57        0.57      0.43 o
   1  10   5        9.29        7.49      0.87 o
   2  10   5        0.91        0.75      0.54 o
   3  10   5        0.51        0.87      0.39 o
   4  10   5        0.02        0.85      0.59 o
   5  10   5       43.89       50.50      2.78 o
   6  10   5        5.72        6.82      1.93 o
   1  11   5        1.01        0.86      0.48 o
   2  11   5        5.06        4.77      0.60 o
   3  11   5        5.77        5.38      1.83 o
   4  11   5        0.73        0.79      0.45 o
   5  11   5        1.03        3.60      2.57 o
  -5 -10   6       10.49        3.92      4.00 o
  -4 -10   6       32.39       30.96      2.10 o
  -3 -10   6        0.07        0.88      1.10 o
  -6  -9   6        6.35        5.40      4.52 o
  -5  -9   6        3.87        1.80      1.95 o
  -4  -9   6        4.14        3.72      0.76 o
  -3  -9   6        8.11        7.63      0.66 o
  -2  -9   6        0.69        0.41      0.40 o
  -1  -9   6        0.58        1.39      2.00 o
   0  -9   6        0.63        0.54      1.16 o
  -6  -8   6        3.03        1.41      1.58 o
  -5  -8   6        0.22        0.10      0.61 o
  -4  -8   6        4.29        3.22      0.88 o
  -3  -8   6        6.74        5.01      0.61 o
  -2  -8   6        0.55        0.47      0.37 o
  -1  -8   6        7.04        6.06      0.29 o
   0  -8   6       12.59       11.60      2.61 o
   1  -8   6        1.49        2.99      2.25 o
   2  -8   6        2.02        2.26      1.46 o
  -7  -7   6       45.53       56.04      4.72 o
  -6  -7   6       55.96       58.82      2.34 o
  -5  -7   6        0.04       -0.54      0.67 o
  -4  -7   6       52.75       55.82      1.57 o
  -3  -7   6        2.93        3.78      0.62 o
  -2  -7   6       45.30       43.64      0.99 o
  -1  -7   6       15.77       15.54      0.91 o
   0  -7   6       41.44       42.89      2.11 o
   1  -7   6        0.35        1.31      1.15 o
   2  -7   6        8.73        8.70      1.64 o
   3  -7   6        2.19       -0.95      2.11 o
  -7  -6   6        5.32        5.39      1.36 o
  -6  -6   6       26.89       30.07      1.59 o
  -5  -6   6        2.82        3.77      1.07 o
  -4  -6   6       63.11       61.74      1.47 o
  -3  -6   6        2.56        3.56      0.61 o
  -2  -6   6       64.33       61.49      1.41 o
  -1  -6   6       11.70       10.61      0.74 o
   0  -6   6      144.56      164.59      3.59 o
   1  -6   6       36.69       36.38      1.87 o
   2  -6   6        0.06        0.48      1.02 o
   3  -6   6        0.13       -0.58      1.10 o
   4  -6   6        1.69        2.62      1.58 o
  -7  -5   6        3.14        3.93      1.51 o
  -6  -5   6        2.79        1.85      0.95 o
  -5  -5   6        1.07        0.71      0.82 o
  -4  -5   6       33.70       32.90      1.97 o
  -3  -5   6       98.32       94.67      5.02 o
  -2  -5   6       59.03       50.54      1.42 o
  -1  -5   6        0.23        0.41      0.26 o
   0  -5   6        0.55        0.06      0.47 o
   1  -5   6       37.15       42.46      1.80 o
   2  -5   6      137.47      145.22      3.61 o
   3  -5   6       27.38       32.22      1.98 o
   4  -5   6        0.06        0.84      1.02 o
  -7  -4   6        0.46        1.55      1.08 o
  -6  -4   6        4.59        5.93      1.33 o
  -5  -4   6        2.20        3.73      1.08 o
  -4  -4   6      134.31      131.31      2.10 o
  -3  -4   6       13.56       16.01      0.77 o
  -2  -4   6      143.03      171.22      2.92 o
  -1  -4   6        9.37       13.63      0.46 o
   0  -4   6      294.19      297.25      2.80 o
   1  -4   6        3.71        3.16      0.87 o
   2  -4   6      569.13      538.28      8.89 o
   3  -4   6       59.83       55.78      1.59 o
   4  -4   6        0.86        1.68      1.37 o
   5  -4   6        3.94        4.05      1.17 o
  -7  -3   6        6.30        8.72      1.36 o
  -6  -3   6        2.93        4.24      1.24 o
  -5  -3   6       34.47       36.42      2.01 o
  -4  -3   6      291.76      308.39      7.42 o
  -3  -3   6        2.26        4.04      0.69 o
  -2  -3   6     1041.39      947.44      9.24 o
  -1  -3   6      396.97      435.42      4.07 o
   0  -3   6      243.25      255.28      2.80 o
   1  -3   6        0.69        1.40      0.65 o
   2  -3   6      222.48      215.43      4.73 o
   3  -3   6      338.93      350.71      6.36 o
   4  -3   6        3.01        1.39      0.15 o
   5  -3   6        2.02        0.72      0.82 o
   6  -3   6        4.52        4.51      1.81 o
  -7  -2   6       13.18       11.90      1.66 o
  -6  -2   6       20.88       23.39      1.40 o
  -5  -2   6       20.07       22.69      3.56 o
  -4  -2   6       58.36       51.02      1.52 o
  -3  -2   6      121.05      126.36      1.95 o
  -2  -2   6      241.06      257.98      5.59 o
  -1  -2   6       33.78       33.03      2.81 o
   0  -2   6      248.67      280.07      3.64 o
   1  -2   6       63.48       67.07      1.39 o
   2  -2   6      154.53      171.27      1.53 o
   3  -2   6      284.70      284.93      3.94 o
   4  -2   6      132.99      137.10      2.20 o
   5  -2   6       40.38       41.76      0.95 o
   6  -2   6        8.50        9.73      2.94 o
  -7  -1   6       17.59       20.96      1.41 o
  -6  -1   6       27.29       27.80      3.84 o
  -5  -1   6       34.32       33.48      1.56 o
  -4  -1   6       10.63       13.23      2.51 o
  -3  -1   6       56.98       78.26      1.84 o
  -2  -1   6       94.51      105.89      1.41 o
  -1  -1   6      105.65       97.90      1.16 o
   0  -1   6      898.36      858.21      7.58 o
   1  -1   6      290.15      318.50      2.92 o
   2  -1   6      156.76      172.83      1.20 o
   3  -1   6      146.27      147.22      2.37 o
   4  -1   6      371.29      344.92      3.38 o
   5  -1   6       32.03       30.31      0.91 o
   6  -1   6        1.10        1.53      0.53 o
  -7   0   6        0.61        0.28      0.74 o
  -6   0   6        4.71        5.29      2.24 o
  -5   0   6       83.12       88.45      2.64 o
  -4   0   6       24.25       21.65      1.16 o
  -3   0   6       13.22       13.70      0.85 o
  -2   0   6       33.01       27.98      1.20 o
  -1   0   6        2.56       11.62      0.61 o
   0   0   6      390.31      444.37      3.95 o
   1   0   6      613.17      601.29      5.29 o
   2   0   6      571.32      568.55      3.76 o
   3   0   6        0.03        0.37      0.23 o
   4   0   6       36.62       32.88      1.18 o
   5   0   6      165.59      165.47      2.42 o
   6   0   6        0.33       -0.15      0.51 o
   7   0   6        3.71        4.05      0.63 o
  -7   1   6        3.74        2.16      1.80 o
  -6   1   6        3.28        1.45      1.44 o
  -5   1   6      140.72      126.85      2.00 o
  -4   1   6      439.64      415.53      5.28 o
  -3   1   6       10.32       11.07      0.81 o
  -2   1   6      725.84      741.19     10.03 o
  -1   1   6      313.52      322.57      3.13 o
   0   1   6      664.96      641.02      5.87 o
   1   1   6       19.52       10.52      0.32 o
   2   1   6       79.42      104.10      0.97 o
   3   1   6        5.63        5.41      0.37 o
   4   1   6        0.26        1.07      0.36 o
   5   1   6       19.97       20.39      0.78 o
   6   1   6       14.48       12.70      0.79 o
   7   1   6       35.94       40.99      1.52 o
  -6   2   6        7.41        8.89      2.66 o
  -5   2   6       15.10       17.41      0.87 o
  -4   2   6      631.35      625.08      5.87 o
  -3   2   6        3.52        2.75      0.49 o
  -2   2   6        4.58        6.11      0.86 o
  -1   2   6       17.87       22.08      0.69 o
   0   2   6        1.64        2.27      0.40 o
   1   2   6       12.40       12.73      0.42 o
   2   2   6      131.13      124.14      1.11 o
   3   2   6      262.11      280.05      2.73 o
   4   2   6       19.63       24.87      0.67 o
   5   2   6      116.25      113.58      1.75 o
   6   2   6       69.97       73.52      1.60 o
   7   2   6       20.17       18.98      1.21 o
  -6   3   6        4.02        3.32      1.39 o
  -5   3   6       12.10       13.29      1.49 o
  -4   3   6        0.21        0.24      0.56 o
  -3   3   6      493.84      486.94      4.56 o
  -2   3   6        3.27        2.39      0.44 o
  -1   3   6      388.21      420.51      3.38 o
   0   3   6      873.14      856.02      7.97 o
   1   3   6      304.17      327.20      4.64 o
   2   3   6      202.98      197.66      1.71 o
   3   3   6      176.44      203.43      2.17 o
   4   3   6      135.99      151.52      1.83 o
   5   3   6        9.11       10.77      0.60 o
   6   3   6        0.49        0.95      0.54 o
   7   3   6       30.67       33.83      1.43 o
  -5   4   6       14.90       21.63      1.16 o
  -4   4   6        1.10        0.64      0.52 o
  -3   4   6       71.83       78.18      1.48 o
  -2   4   6      410.18      367.82      3.97 o
  -1   4   6      213.55      226.98      2.06 o
   0   4   6      580.42      633.62      5.07 o
   1   4   6      472.51      482.48      6.83 o
   2   4   6      715.98      739.17     10.39 o
   3   4   6       14.68       18.79      0.56 o
   4   4   6      164.33      167.04      1.95 o
   5   4   6        7.44        9.76      0.95 o
   6   4   6        0.03        0.18      0.47 o
   7   4   6       11.58       11.80      3.38 o
   8   4   6        0.01       -0.11      0.59 o
  -5   5   6       29.09       36.07      1.50 o
  -4   5   6        0.73        0.09      0.64 o
  -3   5   6        0.60        0.61      0.46 o
  -2   5   6      497.22      493.17      4.98 o
  -1   5   6       36.26       33.80      1.02 o
   0   5   6       11.52       12.71      0.53 o
   1   5   6       86.40       86.67      3.16 o
   2   5   6      365.28      367.66      2.71 o
   3   5   6       18.72       17.30      1.09 o
   4   5   6       98.71      100.65      1.52 o
   5   5   6       81.02       81.43      1.65 o
   6   5   6        1.84        0.48      0.46 o
   7   5   6       41.84       39.56      1.33 o
   8   5   6        1.93        0.00      0.48 o
  -4   6   6        0.62        0.79      0.50 o
  -3   6   6       12.50       17.09      0.95 o
  -2   6   6      144.53      153.36      2.07 o
  -1   6   6       60.93       61.27      1.06 o
   0   6   6        3.82        4.36      0.32 o
   1   6   6        8.43        8.85      0.47 o
   2   6   6       11.16       12.56      0.71 o
   3   6   6       21.86       21.35      1.35 o
   4   6   6       55.20       56.06      1.98 o
   5   6   6       79.49       75.19      1.44 o
   6   6   6      164.17      147.94      3.70 o
   7   6   6       18.72       17.17      1.11 o
   8   6   6        0.81        1.35      0.75 o
  -4   7   6       31.40       34.90      1.07 o
  -3   7   6        0.00       -0.30      0.52 o
  -2   7   6        8.98        8.64      0.58 o
  -1   7   6       30.37       31.28      1.19 o
   0   7   6       17.28       22.41      0.72 o
   1   7   6        0.90        0.91      0.29 o
   2   7   6      529.77      523.54      4.48 o
   3   7   6       25.69       25.02      0.54 o
   4   7   6       55.01       58.52      2.25 o
   5   7   6        1.65        2.35      1.20 o
   6   7   6       37.47       35.39      1.48 o
   7   7   6        4.49        4.84      1.35 o
  -3   8   6        5.71        4.94      3.56 o
  -2   8   6        0.06        0.04      0.67 o
  -1   8   6       13.09       10.31      1.69 o
   0   8   6      184.91      169.11      3.09 o
   1   8   6       20.06       20.44      0.61 o
   2   8   6        0.57        0.30      0.36 o
   3   8   6      133.54      123.19      1.53 o
   4   8   6       19.02       14.10      1.61 o
   5   8   6        0.70        0.64      1.12 o
   6   8   6        2.47        1.08      1.85 o
   7   8   6        9.43       10.24      0.96 o
  -2   9   6        6.30        6.17      1.06 o
  -1   9   6       12.89       13.07      1.13 o
   0   9   6        0.46        0.55      0.49 o
   1   9   6       39.91       36.96      0.79 o
   2   9   6        0.14        0.08      0.27 o
   3   9   6       70.71       71.48      1.35 o
   4   9   6      113.26      102.67      1.52 o
   5   9   6       16.15       14.98      3.02 o
   6   9   6        0.99        1.19      1.43 o
   7   9   6        0.19        0.52      0.60 o
  -1  10   6        8.70       10.60      1.26 o
   0  10   6        1.37        2.11      0.47 o
   1  10   6        1.23        1.31      0.83 o
   2  10   6        0.89        0.95      0.49 o
   3  10   6        5.76        6.02      0.65 o
   4  10   6       92.73       97.03      1.60 o
   5  10   6       59.63       71.29      4.65 o
   6  10   6        0.57        0.31      1.28 o
   1  11   6        6.56        5.25      0.61 o
   2  11   6        2.16        1.98      0.83 o
   3  11   6        0.00       -0.19      0.63 o
   4  11   6        0.11        0.10      0.82 o
   5  11   6        1.96        1.86      1.52 o
  -4 -10   7        7.97       10.28      1.62 o
  -6  -9   7        3.11        0.22      0.98 o
  -5  -9   7        2.23        1.26      1.19 o
  -4  -9   7        6.54       10.65      0.92 o
  -3  -9   7        6.17        5.55      1.00 o
  -2  -9   7        0.00        0.33      0.56 o
  -1  -9   7        7.68        6.85      2.63 o
   0  -9   7        1.68        0.85      1.28 o
  -6  -8   7        0.03        0.14      0.85 o
  -5  -8   7       15.45       18.26      1.45 o
  -4  -8   7      105.17      108.97      3.25 o
  -3  -8   7       22.23       22.12      1.01 o
  -2  -8   7        0.18        0.31      0.33 o
  -1  -8   7        0.00       -0.02      0.19 o
   0  -8   7       26.71       26.77      3.27 o
   1  -8   7        5.60        7.32      1.68 o
   2  -8   7       12.54       15.38      2.07 o
  -7  -7   7        0.16       -0.83      1.77 o
  -6  -7   7       21.41       18.69      1.78 o
  -5  -7   7       16.95       20.22      1.44 o
  -4  -7   7      170.25      162.08      2.51 o
  -3  -7   7      452.77      423.98      8.63 o
  -2  -7   7        2.87        3.60      0.69 o
  -1  -7   7        2.07        2.52      0.76 o
   0  -7   7        6.06        8.28      1.48 o
   1  -7   7        0.90       -0.23      0.96 o
   3  -7   7        0.24        2.10      1.46 o
  -7  -6   7        0.03       -0.82      1.07 o
  -6  -6   7        5.49        5.91      1.87 o
  -5  -6   7        4.04        2.84      0.87 o
  -4  -6   7       76.23       71.31      1.58 o
  -3  -6   7      549.49      558.95      6.60 o
  -2  -6   7      110.56      102.55      2.49 o
  -1  -6   7       11.05        9.84      0.56 o
   0  -6   7       81.04       80.52      2.55 o
   1  -6   7       22.90       25.42      1.81 o
   2  -6   7        1.01        1.32      1.17 o
   3  -6   7        0.00       -0.76      1.18 o
   4  -6   7        1.30        1.66      2.40 o
  -7  -5   7        0.70        1.02      1.06 o
  -6  -5   7       42.56       43.29      3.41 o
  -5  -5   7        8.46        5.77      1.15 o
  -4  -5   7        0.54        0.54      0.57 o
  -3  -5   7      237.79      209.22      5.09 o
  -2  -5   7      432.60      437.75      4.71 o
  -1  -5   7       61.39       54.66      0.73 o
   0  -5   7       15.17       14.97      1.10 o
   1  -5   7       60.99       61.63      3.12 o
   2  -5   7      239.19      254.65      5.25 o
   3  -5   7        2.92        4.80      1.40 o
   4  -5   7        5.88        4.07      2.43 o
  -7  -4   7       16.98       23.86      3.59 o
  -6  -4   7       60.22       57.04      2.90 o
  -5  -4   7      414.89      401.76      5.34 o
  -4  -4   7       83.75       79.71      1.90 o
  -3  -4   7       18.39       19.99      0.82 o
  -2  -4   7        1.23        1.70      0.48 o
  -1  -4   7      178.74      179.21      1.88 o
   0  -4   7       30.96       35.90      0.58 o
   1  -4   7       70.53       80.64      2.17 o
   2  -4   7      190.98      188.07      5.25 o
   3  -4   7       98.19       96.91      4.23 o
   4  -4   7        2.91        3.16      0.93 o
   5  -4   7       53.74       67.23      2.32 o
  -7  -3   7        0.53        0.55      1.16 o
  -6  -3   7       15.85       16.14      2.48 o
  -5  -3   7      269.50      249.85      6.83 o
  -4  -3   7        2.28        3.07      1.17 o
  -3  -3   7        7.33        6.47      0.77 o
  -2  -3   7      124.06      118.12      2.06 o
  -1  -3   7       11.90       12.73      0.50 o
   0  -3   7      226.10      234.53      4.78 o
   1  -3   7       27.95       36.27      2.01 o
   2  -3   7       35.51       35.08      1.51 o
   3  -3   7      254.99      252.90      4.13 o
   4  -3   7       10.50        8.74      1.33 o
   5  -3   7        0.87        0.44      0.80 o
  -7  -2   7       13.78       17.75      1.83 o
  -6  -2   7        4.47        5.25      1.70 o
  -5  -2   7        3.45        1.72      0.95 o
  -4  -2   7        3.22        3.89      0.75 o
  -3  -2   7       10.51       15.99      0.93 o
  -2  -2   7       43.40       44.53      0.88 o
  -1  -2   7      164.02      143.69      1.52 o
   0  -2   7      730.55      799.35     13.81 o
   1  -2   7       36.63       28.16      0.43 o
   2  -2   7       82.55       74.95      0.91 o
   3  -2   7       93.69       88.21      1.74 o
   4  -2   7        4.45        2.97      0.26 o
   5  -2   7       17.02       18.44      1.35 o
   6  -2   7        9.17       12.56      1.99 o
  -7  -1   7        0.62        0.39      0.70 o
  -6  -1   7       43.63       42.43      3.70 o
  -5  -1   7       51.77       45.59      1.96 o
  -4  -1   7       46.39       50.18      1.82 o
  -3  -1   7        5.42        6.06      0.64 o
  -2  -1   7      241.03      267.19      3.05 o
  -1  -1   7        0.01        0.11      0.26 o
   0  -1   7      957.58      980.33      9.08 o
   1  -1   7     3020.28     3264.78     34.75 o
   2  -1   7       30.06       34.00      0.65 o
   3  -1   7      161.66      150.42      1.22 o
   4  -1   7      293.36      292.23      2.80 o
   5  -1   7        4.47        3.25      1.24 o
   6  -1   7       23.65       30.42      1.38 o
  -7   0   7        8.22        8.10      2.74 o
  -6   0   7       76.29       76.84      2.10 o
  -5   0   7        7.83        7.94      1.05 o
  -4   0   7        0.65        1.76      0.65 o
  -3   0   7        0.05        1.99      0.67 o
  -2   0   7       30.67       37.66      0.89 o
  -1   0   7      607.77      557.90      5.26 o
   0   0   7      183.83      189.49      2.47 o
   1   0   7      679.26      741.13      7.09 o
   2   0   7       19.89       27.64      0.43 o
   3   0   7        0.34        1.27      0.30 o
   4   0   7     1120.78     1140.75     10.45 o
   5   0   7        0.13        0.30      0.61 o
   6   0   7        0.01       -0.15      0.47 o
   7   0   7        0.03        0.20      0.56 o
  -6   1   7       51.70       55.29      1.77 o
  -5   1   7        4.18        4.25      0.79 o
  -4   1   7      640.03      640.46      7.35 o
  -3   1   7        9.57        6.99      0.93 o
  -2   1   7        0.04        1.48      0.61 o
  -1   1   7     1568.04     1605.67     16.31 o
   0   1   7       84.94       92.19      1.71 o
   1   1   7      131.32      131.20      2.44 o
   2   1   7        0.50        1.10      0.44 o
   3   1   7       38.86       40.79      0.61 o
   4   1   7        2.86        2.18      1.14 o
   5   1   7      115.45      121.51      1.86 o
   6   1   7        9.03        6.57      0.99 o
   7   1   7        0.13        0.72      0.69 o
  -6   2   7       12.89       15.25      4.43 o
  -5   2   7        5.40        4.06      0.89 o
  -4   2   7       95.61       93.68      2.17 o
  -3   2   7       74.83       68.95      1.37 o
  -2   2   7        0.07        0.58      0.48 o
  -1   2   7     1098.65     1217.77     12.40 o
   0   2   7      102.71      103.09      1.35 o
   1   2   7       41.01       42.46      0.80 o
   2   2   7      919.87      947.48     10.10 o
   3   2   7       67.56       62.79      1.06 o
   4   2   7        6.22        6.23      0.61 o
   5   2   7        0.42        0.61      0.47 o
   6   2   7       40.00       40.22      1.25 o
   7   2   7        0.02       -0.62      0.67 o
  -6   3   7        7.25        9.19      2.55 o
  -5   3   7        0.43        0.31      0.57 o
  -4   3   7        0.68        1.11      0.51 o
  -3   3   7       82.13       76.14      1.44 o
  -2   3   7       80.85       90.80      1.11 o
  -1   3   7        8.96        9.06      0.54 o
   0   3   7     1154.01     1243.22     10.44 o
   1   3   7      109.24      126.60      2.26 o
   2   3   7      534.00      549.34      7.71 o
   3   3   7       27.09       39.92      0.90 o
   4   3   7        0.64        2.38      0.42 o
   5   3   7        0.72        1.22      0.49 o
   6   3   7        4.14        4.34      0.71 o
   7   3   7        3.00        0.89      1.16 o
  -5   4   7        0.28        0.09      0.48 o
  -4   4   7       27.64       27.04      1.12 o
  -3   4   7     1371.78     1401.19     13.50 o
  -2   4   7      256.75      242.13      2.65 o
  -1   4   7       68.14       65.86      0.96 o
   0   4   7       62.67       59.17      0.79 o
   1   4   7       23.72       30.64      1.22 o
   2   4   7        2.23        3.10      1.22 o
   3   4   7       25.24       22.80      0.88 o
   4   4   7        0.02        0.11      0.24 o
   5   4   7      224.76      217.96      3.83 o
   6   4   7        2.70        2.59      0.64 o
   7   4   7        3.34        3.70      1.07 o
  -5   5   7        4.35        4.78      1.73 o
  -4   5   7       16.65       19.14      0.99 o
  -3   5   7      196.14      196.13      2.28 o
  -2   5   7      329.17      345.56      3.47 o
  -1   5   7       84.18       76.28      1.24 o
   0   5   7        1.11        2.23      0.34 o
   1   5   7        8.13        8.65      0.93 o
   2   5   7        6.55        5.52      0.67 o
   3   5   7        0.50        0.19      0.18 o
   4   5   7        2.76        3.01      0.50 o
   5   5   7       44.67       43.59      1.11 o
   6   5   7        1.97        2.21      0.83 o
   7   5   7        3.32        4.08      0.84 o
  -4   6   7        0.31        0.42      0.55 o
  -3   6   7       15.40       17.02      1.44 o
  -2   6   7       44.89       43.62      1.01 o
  -1   6   7       14.29       14.10      0.79 o
   0   6   7       37.12       35.85      0.88 o
   1   6   7       98.47       97.94      3.15 o
   2   6   7       13.30       16.00      0.86 o
   3   6   7      152.18      149.94      1.49 o
   4   6   7       13.74       12.40      0.44 o
   5   6   7       15.58       16.03      0.86 o
   6   6   7        0.84        1.46      0.79 o
   7   6   7        0.20        0.80      0.68 o
  -4   7   7        7.56        7.49      3.07 o
  -3   7   7        0.08       -0.01      0.34 o
  -2   7   7        0.01        0.20      0.49 o
  -1   7   7        0.05        0.22      0.38 o
   0   7   7        2.18        0.49      1.18 o
   1   7   7       29.96       26.02      0.55 o
   2   7   7      257.85      263.63      4.70 o
   3   7   7     1137.50     1134.75     12.31 o
   4   7   7      236.09      239.44      4.95 o
   5   7   7        0.01        0.15      0.42 o
   6   7   7       23.77       25.96      2.66 o
   7   7   7        3.50        2.26      0.99 o
  -3   8   7        0.31        0.54      0.62 o
  -2   8   7        9.57        5.62      0.75 o
  -1   8   7        1.18        0.45      1.18 o
   0   8   7       14.17       10.88      1.22 o
   1   8   7        1.60        2.08      0.55 o
   2   8   7       29.78       26.90      0.65 o
   3   8   7      290.92      273.18      2.69 o
   4   8   7       21.97       19.84      1.78 o
   5   8   7       13.53        9.47      8.12 o
   6   8   7        9.57        7.41      1.29 o
   7   8   7        2.78        2.27      0.70 o
  -2   9   7        9.20       10.34      2.03 o
  -1   9   7        9.50       10.59      1.20 o
   0   9   7        0.47        0.31      1.21 o
   1   9   7       20.09       18.71      1.24 o
   2   9   7       23.29       21.71      0.71 o
   3   9   7       23.88       26.76      1.45 o
   4   9   7        0.46        0.80      0.42 o
   5   9   7       21.91       17.94      2.01 o
   6   9   7        4.58        6.02      0.60 o
   7   9   7        2.80        4.34      3.18 o
  -1  10   7        0.06       -0.18      0.74 o
   0  10   7        3.09        1.65      0.79 o
   1  10   7       43.85       37.47      1.02 o
   2  10   7       18.30       16.91      1.68 o
   3  10   7        1.16        0.32      0.28 o
   4  10   7       17.73       18.38      3.05 o
   5  10   7       13.81       15.62      2.07 o
   6  10   7        1.57        3.10      1.72 o
   1  11   7        4.27        4.70      1.02 o
   2  11   7        2.62        0.37      0.81 o
   3  11   7        3.38        2.05      1.64 o
   4  11   7        4.99        3.23      2.85 o
   5  11   7        1.35        0.89      1.14 o
  -5  -9   8        0.69        1.40      0.98 o
  -4  -9   8       56.16       48.58      1.63 o
  -3  -9   8        0.44        0.71      0.57 o
  -2  -9   8        0.01        0.72      1.25 o
  -1  -9   8       17.85       23.57      3.47 o
  -6  -8   8        4.38        6.33      1.45 o
  -5  -8   8        0.01        0.32      1.09 o
  -4  -8   8      128.10      119.88      2.57 o
  -3  -8   8       81.22       74.82      1.42 o
  -2  -8   8        5.76        3.79      0.48 o
  -1  -8   8      101.61      110.47      4.99 o
   0  -8   8        9.99        8.07      2.66 o
   1  -8   8        0.30        1.30      1.34 o
  -6  -7   8        7.57        8.75      2.10 o
  -5  -7   8        0.01        0.07      0.75 o
  -4  -7   8       27.46       26.13      1.34 o
  -3  -7   8       40.62       40.09      1.08 o
  -2  -7   8        8.31        8.51      0.79 o
  -1  -7   8        6.65        4.53      1.10 o
   0  -7   8       83.34       94.01      4.37 o
   1  -7   8        2.24        3.17      2.22 o
   2  -7   8       17.51       23.68      3.55 o
  -7  -6   8        0.12        1.09      1.83 o
  -6  -6   8       39.73       37.49      1.76 o
  -5  -6   8        0.98        0.73      0.71 o
  -4  -6   8        4.90        7.10      0.81 o
  -3  -6   8      159.62      155.87      2.22 o
  -2  -6   8       52.91       46.46      0.90 o
  -1  -6   8        3.17        3.13      0.40 o
   0  -6   8       52.52       47.18      2.16 o
   1  -6   8       12.82       11.78      1.55 o
   2  -6   8        4.85        4.22      1.46 o
   3  -6   8        1.26        1.08      1.29 o
  -7  -5   8        1.09        2.00      1.18 o
  -6  -5   8       45.97       44.10      2.14 o
  -5  -5   8       30.62       30.25      1.35 o
  -4  -5   8       13.63       15.31      1.14 o
  -3  -5   8      757.73      727.11     15.05 o
  -2  -5   8      560.94      540.80      5.83 o
  -1  -5   8       18.25       20.35      0.56 o
   0  -5   8        0.03        0.05      0.21 o
   1  -5   8       27.45       29.98      2.68 o
   2  -5   8       16.92       16.87      2.61 o
   3  -5   8        4.43        5.43      2.36 o
   4  -5   8        0.24       -1.23      1.28 o
  -7  -4   8       14.51       17.71      2.67 o
  -6  -4   8       23.92       23.96      1.82 o
  -5  -4   8       61.02       52.81      2.05 o
  -4  -4   8        1.39        0.19      0.64 o
  -3  -4   8        9.88       10.97      1.08 o
  -2  -4   8      239.13      239.53      2.83 o
  -1  -4   8      318.66      306.48      2.91 o
   0  -4   8       17.63       18.17      0.59 o
   1  -4   8        0.81        0.46      0.76 o
   2  -4   8        2.41        2.75      1.07 o
   3  -4   8       17.95       20.43      1.75 o
   4  -4   8        0.72        1.13      1.16 o
   5  -4   8       10.07       11.78      1.49 o
  -7  -3   8       39.31       38.78      2.32 o
  -6  -3   8       73.45       70.93      4.70 o
  -5  -3   8        0.39        1.01      0.80 o
  -4  -3   8        0.92        2.14      0.79 o
  -3  -3   8        4.09        2.68      0.71 o
  -2  -3   8       53.87       50.94      2.26 o
  -1  -3   8        6.71        4.75      0.44 o
   0  -3   8        1.35        2.56      0.26 o
   1  -3   8        0.59        0.09      0.16 o
   2  -3   8        0.50        0.60      0.76 o
   3  -3   8      336.98      341.87      6.47 o
   4  -3   8       84.43       87.24      2.05 o
   5  -3   8        0.29       -0.55      0.97 o
  -7  -2   8       17.35       21.63      3.41 o
  -6  -2   8        4.87        4.64      1.06 o
  -5  -2   8        0.19        1.18      0.82 o
  -4  -2   8      130.58      126.82      2.70 o
  -3  -2   8      156.49      150.23      2.84 o
  -2  -2   8       52.31       41.86      1.79 o
  -1  -2   8       67.82       69.81      1.09 o
   0  -2   8        0.54        0.05      0.23 o
   1  -2   8      109.26      105.58      1.13 o
   2  -2   8        0.26       -0.03      0.15 o
   3  -2   8     1212.26     1239.85      8.86 o
   4  -2   8      127.41      120.51      2.37 o
   5  -2   8        0.48        0.03      0.28 o
   6  -2   8        0.57       -1.20      1.40 o
  -7  -1   8        2.20        3.97      1.75 o
  -6  -1   8        0.70       -0.17      0.89 o
  -5  -1   8        0.00        0.21      0.63 o
  -4  -1   8       27.73       23.02      1.98 o
  -3  -1   8      288.79      268.84      3.20 o
  -2  -1   8      362.28      390.86      4.03 o
  -1  -1   8      125.24      128.13      1.64 o
   0  -1   8       40.76       35.24      1.04 o
   1  -1   8       15.10       12.85      0.66 o
   2  -1   8        4.62        5.37      0.24 o
   3  -1   8      215.46      193.66      1.64 o
   4  -1   8       59.53       57.05      0.83 o
   5  -1   8       21.14       24.13      0.71 o
   6  -1   8        0.26       -0.24      0.45 o
  -7   0   8        0.75        0.35      0.84 o
  -6   0   8        0.82        1.45      0.91 o
  -5   0   8        6.51        7.23      1.22 o
  -4   0   8       10.47       12.86      2.73 o
  -3   0   8       14.72       15.68      1.14 o
  -2   0   8      104.16       94.37      1.41 o
  -1   0   8      521.03      488.27      4.75 o
   0   0   8      816.93      769.34      7.24 o
   1   0   8      321.84      323.48      2.48 o
   2   0   8       68.40       68.03      0.87 o
   3   0   8       40.35       41.74      0.59 o
   4   0   8       14.73       15.18      0.73 o
   5   0   8       35.67       34.47      1.40 o
   6   0   8       18.92       23.30      1.02 o
  -6   1   8       20.32       21.76      1.32 o
  -5   1   8        0.01       -0.35      0.53 o
  -4   1   8      129.42      124.43      2.34 o
  -3   1   8        0.38        0.77      0.54 o
  -2   1   8      226.46      238.46      2.75 o
  -1   1   8        2.17        5.68      0.54 o
   0   1   8      772.53      805.62      9.11 o
   1   1   8      828.01      894.85     10.26 o
   2   1   8       60.18       70.98      0.93 o
   3   1   8        2.70        4.73      0.37 o
   4   1   8        0.15       -0.03      0.25 o
   5   1   8        2.82        3.43      0.93 o
   6   1   8       34.86       38.13      1.37 o
   7   1   8        3.28        2.99      0.92 o
  -6   2   8       20.66       23.69      1.81 o
  -5   2   8       13.23       16.92      1.10 o
  -4   2   8       38.60       41.68      1.09 o
  -3   2   8      205.72      198.59      2.95 o
  -2   2   8        0.99        3.18      0.68 o
  -1   2   8       25.08       34.03      1.72 o
   0   2   8      320.38      328.85      3.37 o
   1   2   8      120.10      119.79      1.57 o
   2   2   8       98.77       85.44      1.06 o
   3   2   8      197.80      197.40      1.75 o
   4   2   8       15.91       17.61      1.04 o
   5   2   8        0.00       -0.46      0.46 o
   6   2   8        8.24        9.26      1.15 o
   7   2   8        3.48        2.71      2.15 o
  -6   3   8        4.60        3.85      1.10 o
  -5   3   8       19.19       16.84      4.71 o
  -4   3   8       79.85       77.73      1.39 o
  -3   3   8       56.01       53.55      1.22 o
  -2   3   8      228.38      218.48      2.23 o
  -1   3   8       61.46       57.27      1.14 o
   0   3   8      940.97     1004.41     10.43 o
   1   3   8       24.45       17.69      1.16 o
   2   3   8       50.51       55.91      1.49 o
   3   3   8      165.11      166.35      1.74 o
   4   3   8      110.34      112.67      1.49 o
   5   3   8       23.85       24.99      1.52 o
   6   3   8        0.30       -0.48      0.53 o
   7   3   8        4.61        4.76      0.87 o
  -5   4   8        0.59        0.77      0.59 o
  -4   4   8       22.74       26.81      1.06 o
  -3   4   8       59.97       57.32      1.21 o
  -2   4   8       48.58       41.88      1.11 o
  -1   4   8       18.40       18.21      0.51 o
   0   4   8      126.46      116.02      1.14 o
   1   4   8       26.74       24.56      1.19 o
   2   4   8       18.35       13.80      1.02 o
   3   4   8        0.65        1.28      0.45 o
   4   4   8       63.09       65.84      1.01 o
   5   4   8       22.83       17.48      1.18 o
   6   4   8       10.49       10.05      0.91 o
   7   4   8       14.93       14.31      1.70 o
  -5   5   8        1.77        1.17      0.75 o
  -4   5   8       52.94       52.86      1.41 o
  -3   5   8      152.67      160.85      2.54 o
  -2   5   8       95.59       97.54      1.77 o
  -1   5   8       42.45       41.80      0.88 o
   0   5   8        0.28        0.34      0.23 o
   1   5   8       89.99       78.01      2.01 o
   2   5   8       50.92       46.71      2.43 o
   3   5   8        3.30        2.99      0.18 o
   4   5   8       25.80       27.44      0.59 o
   5   5   8       10.38        9.87      0.84 o
   6   5   8       74.17       67.11      1.78 o
   7   5   8       21.78       19.90      1.68 o
  -4   6   8        5.25        4.74      1.57 o
  -3   6   8        9.04        8.13      0.76 o
  -2   6   8        0.01        0.43      0.53 o
  -1   6   8        0.00        0.08      0.40 o
   0   6   8        0.41       -0.04      0.42 o
   1   6   8        5.17        5.97      1.01 o
   2   6   8        1.45        2.78      0.93 o
   3   6   8      189.40      177.23      2.65 o
   4   6   8      164.43      160.54      1.75 o
   5   6   8      105.82       97.62      5.26 o
   6   6   8       11.37       12.03      0.91 o
   7   6   8        2.93        3.31      0.75 o
  -3   7   8       10.34       11.33      0.76 o
  -2   7   8        0.01        0.23      0.52 o
  -1   7   8        2.92        1.92      0.52 o
   0   7   8        0.03        0.92      0.83 o
   1   7   8       87.85       81.55      3.32 o
   2   7   8      115.04      120.47      2.09 o
   3   7   8       13.91       15.12      2.06 o
   4   7   8      161.62      144.90      3.28 o
   5   7   8        0.55        0.62      0.64 o
   6   7   8        0.06       -0.30      0.42 o
   7   7   8        5.58        4.95      1.07 o
  -3   8   8        0.78        0.66      0.60 o
  -2   8   8        5.63        4.62      0.73 o
  -1   8   8        1.74        1.34      0.55 o
   0   8   8        5.98        7.97      1.20 o
   1   8   8        3.33        2.63      1.04 o
   2   8   8       79.58       72.98      1.95 o
   3   8   8        7.21        5.20      0.96 o
   4   8   8       48.50       51.32      0.57 o
   5   8   8       16.22       14.52      0.76 o
   6   8   8        8.19        8.56      0.91 o
   7   8   8        7.36        8.40      0.85 o
  -2   9   8        0.00        0.11      0.53 o
  -1   9   8       25.13       27.64      1.72 o
   0   9   8       16.47       17.76      2.33 o
   1   9   8        1.15        1.92      0.86 o
   2   9   8        2.27        0.89      0.34 o
   3   9   8        8.50        7.13      0.98 o
   4   9   8        0.58        0.43      0.30 o
   5   9   8        0.29       -0.24      1.78 o
   6   9   8        7.32        6.25      1.82 o
   7   9   8        6.43        9.05      2.18 o
  -1  10   8        1.51        3.00      1.79 o
   0  10   8        8.19        3.03      3.08 o
   1  10   8        0.01       -0.22      0.60 o
   2  10   8        0.36        0.29      0.65 o
   3  10   8       24.21       23.00      1.38 o
   4  10   8        0.15        0.82      1.03 o
   5  10   8        3.39        3.81      1.13 o
   6  10   8       14.49       20.78      2.43 o
   1  11   8       49.42       56.28      1.72 o
   2  11   8        0.10        0.06      0.72 o
   3  11   8        0.36        0.27      0.73 o
   4  11   8       14.44       11.40      7.02 o
   5  11   8        0.18       -0.34      0.88 o
  -4  -9   9       10.43       10.75      1.40 o
  -3  -9   9       10.87       12.76      1.15 o
  -2  -9   9        1.93        1.06      1.39 o
  -1  -9   9        0.22       -0.02      1.60 o
  -5  -8   9       15.81       15.74      1.20 o
  -4  -8   9       34.97       30.25      1.88 o
  -3  -8   9        5.10        3.82      0.98 o
  -2  -8   9        0.85        0.68      0.32 o
  -1  -8   9        4.57        4.43      2.52 o
   0  -8   9        0.04       -1.32      1.32 o
   1  -8   9        0.04       -0.87      1.37 o
  -6  -7   9        0.85       -0.26      0.99 o
  -5  -7   9        2.55        2.82      1.05 o
  -4  -7   9        0.02        1.24      0.79 o
  -3  -7   9        0.52        0.39      0.54 o
  -2  -7   9        0.62        0.10      0.34 o
  -1  -7   9        0.66        0.69      0.29 o
   0  -7   9        0.93        0.85      1.85 o
   1  -7   9        0.00        0.32      1.78 o
   2  -7   9        8.03       13.55      2.08 o
  -6  -6   9        3.67        4.59      1.16 o
  -5  -6   9       10.21        8.98      1.69 o
  -4  -6   9        9.34        7.46      0.98 o
  -3  -6   9       19.38       18.85      1.43 o
  -2  -6   9       25.87       25.34      1.04 o
  -1  -6   9        0.70        0.75      0.27 o
   0  -6   9        0.00        1.29      1.12 o
   1  -6   9        0.37        0.43      1.02 o
   2  -6   9       63.54       64.14      2.87 o
   3  -6   9        1.57        2.06      2.37 o
  -7  -5   9        0.18        0.19      1.49 o
  -6  -5   9        0.44        1.13      0.91 o
  -5  -5   9        2.77        2.04      1.00 o
  -4  -5   9        7.02        5.14      0.80 o
  -3  -5   9      138.51      138.98      2.42 o
  -2  -5   9      114.76      104.18      1.95 o
  -1  -5   9       60.95       55.57      2.32 o
   0  -5   9        4.59        6.11      0.24 o
   1  -5   9       12.00       13.42      2.34 o
   2  -5   9       12.92       15.25      2.66 o
   3  -5   9        0.46        1.11      1.24 o
   4  -5   9        0.04        0.05      0.98 o
  -7  -4   9        0.22        0.37      0.96 o
  -6  -4   9        0.10       -0.82      1.08 o
  -5  -4   9       10.83       12.10      1.39 o
  -4  -4   9        6.57        8.27      1.05 o
  -3  -4   9      454.97      445.98      5.39 o
  -2  -4   9      268.17      254.62      4.24 o
  -1  -4   9       37.23       31.55      0.72 o
   0  -4   9       49.19       47.91      0.59 o
   1  -4   9       19.86       18.97      1.42 o
   2  -4   9        0.43        1.14      0.98 o
   3  -4   9       11.29       13.16      1.64 o
   4  -4   9       21.45       22.33      2.00 o
  -7  -3   9        0.82        0.71      1.26 o
  -6  -3   9        0.44        1.44      1.15 o
  -5  -3   9        0.01        0.41      0.82 o
  -4  -3   9        6.57        7.86      0.89 o
  -3  -3   9      136.88      129.23      2.80 o
  -2  -3   9       17.74       15.35      0.81 o
  -1  -3   9       17.81       15.23      0.80 o
   0  -3   9       19.75       19.14      0.51 o
   1  -3   9        2.71        2.44      0.29 o
   2  -3   9        0.02        0.39      0.75 o
   3  -3   9      134.01      141.80      3.54 o
   4  -3   9       40.00       40.22      2.14 o
   5  -3   9        0.13        0.03      0.80 o
  -7  -2   9        3.07        7.18      1.38 o
  -6  -2   9       11.16       14.27      1.36 o
  -5  -2   9       75.55       72.85      2.24 o
  -4  -2   9       30.07       25.16      3.08 o
  -3  -2   9        2.38        3.06      0.63 o
  -2  -2   9        5.65        6.02      2.69 o
  -1  -2   9      181.97      161.92      1.79 o
   0  -2   9       12.51        9.37      0.68 o
   1  -2   9        2.69        1.91      0.28 o
   2  -2   9       10.84       13.02      0.29 o
   3  -2   9      120.88      109.78      0.92 o
   4  -2   9       10.07       10.24      0.95 o
   5  -2   9        0.55        1.20      0.97 o
   6  -2   9        0.52        2.36      1.53 o
  -7  -1   9        0.02        0.17      0.84 o
  -6  -1   9        0.94        1.29      1.10 o
  -5  -1   9       91.79       90.74      4.14 o
  -4  -1   9       69.02       61.70      1.57 o
  -3  -1   9        4.64        3.28      0.79 o
  -2  -1   9      195.98      194.85      2.35 o
  -1  -1   9       95.16       85.13      1.61 o
   0  -1   9      470.85      475.54      4.85 o
   1  -1   9       44.60       55.45      0.93 o
   2  -1   9       32.28       32.55      0.53 o
   3  -1   9      268.43      270.32      2.39 o
   4  -1   9       14.38       13.11      0.56 o
   5  -1   9        2.41        1.99      0.44 o
   6  -1   9       22.70       28.17      3.42 o
  -6   0   9       18.31       22.85      1.48 o
  -5   0   9        2.86        2.98      1.08 o
  -4   0   9        7.76        7.50      0.93 o
  -3   0   9      170.07      164.06      2.61 o
  -2   0   9        0.05        1.17      0.49 o
  -1   0   9       32.33       35.16      0.96 o
   0   0   9        0.68        0.77      0.33 o
   1   0   9        0.93        0.50      0.23 o
   2   0   9      127.31      141.81      1.60 o
   3   0   9       63.65       59.55      0.73 o
   4   0   9       95.78       98.23      1.11 o
   5   0   9        3.54        4.71      1.30 o
   6   0   9        3.34        4.14      0.91 o
  -6   1   9       11.68        3.52      3.79 o
  -5   1   9        4.70        5.35      1.86 o
  -4   1   9      158.80      166.03      3.03 o
  -3   1   9       92.26       89.00      2.65 o
  -2   1   9      201.94      198.06      9.66 o
  -1   1   9       11.56       10.71      0.64 o
   0   1   9      133.75      140.51      1.89 o
   1   1   9       80.68       87.56      0.90 o
   2   1   9       34.67       36.57      1.24 o
   3   1   9      120.33      126.39      1.14 o
   4   1   9      127.71      134.00      1.51 o
   5   1   9        0.64        0.41      0.49 o
   6   1   9        0.01       -0.37      0.66 o
   7   1   9       14.15       17.25      1.76 o
  -6   2   9        7.70        5.77      2.19 o
  -5   2   9        0.99       -0.09      0.49 o
  -4   2   9       19.75       20.99      0.93 o
  -3   2   9      358.43      333.59      4.38 o
  -2   2   9       14.28       13.98      1.80 o
  -1   2   9      387.16      415.19      4.40 o
   0   2   9       40.30       36.93      1.36 o
   1   2   9      387.33      382.42      2.95 o
   2   2   9      267.83      290.99      2.91 o
   3   2   9        1.57        0.50      0.26 o
   4   2   9      170.11      162.22      4.11 o
   5   2   9       14.68       14.88      0.79 o
   6   2   9        7.63        7.23      0.94 o
   7   2   9        0.03        1.98      1.17 o
  -5   3   9        0.08       -0.07      0.53 o
  -4   3   9       30.31       34.99      1.39 o
  -3   3   9       67.16       63.91      1.40 o
  -2   3   9       31.74       31.21      0.83 o
  -1   3   9      216.71      224.28      2.98 o
   0   3   9       57.55       49.67      1.10 o
   1   3   9        1.48        2.08      0.51 o
   2   3   9       38.67       39.26      0.60 o
   3   3   9        0.00        0.21      0.21 o
   4   3   9       10.81        9.75      0.91 o
   5   3   9       76.23       82.72      1.68 o
   6   3   9       68.00       67.64      1.53 o
   7   3   9        8.26       12.29      1.54 o
  -5   4   9       28.59       33.16      2.54 o
  -4   4   9        2.93        1.96      0.78 o
  -3   4   9       97.92      104.81      1.73 o
  -2   4   9      121.30      119.63      2.25 o
  -1   4   9      192.87      219.91      2.06 o
   0   4   9      223.15      209.02      1.87 o
   1   4   9       91.65       86.83      2.10 o
   2   4   9       84.97       87.41      2.10 o
   3   4   9       39.28       37.73      1.06 o
   4   4   9        0.09        0.33      0.27 o
   5   4   9       51.70       50.64      1.34 o
   6   4   9       21.48       26.01      1.29 o
   7   4   9        3.56        2.21      0.97 o
  -4   5   9        8.09        7.61      2.65 o
  -3   5   9       21.87       22.50      1.14 o
  -2   5   9       90.96       91.38      1.61 o
  -1   5   9       38.38       40.26      0.76 o
   0   5   9      191.02      219.75      2.43 o
   1   5   9       96.49       89.20      2.28 o
   2   5   9      152.17      142.11      3.00 o
   3   5   9      158.91      156.50      2.30 o
   4   5   9       63.44       58.87      2.93 o
   5   5   9       76.90       71.52      4.39 o
   6   5   9       53.52       49.28      1.38 o
   7   5   9       18.42       17.71      1.07 o
  -4   6   9        0.28        0.35      0.53 o
  -3   6   9        2.82        2.59      0.66 o
  -2   6   9        0.03        0.13      0.35 o
  -1   6   9        9.22       11.04      0.94 o
   0   6   9        4.82        4.71      0.33 o
   1   6   9        4.35        7.61      1.85 o
   2   6   9       97.07       91.81      3.48 o
   3   6   9        6.80        4.51      0.87 o
   4   6   9       13.49       14.76      0.43 o
   5   6   9       37.52       42.72      2.98 o
   6   6   9        5.69        4.99      0.63 o
   7   6   9        6.84        6.83      1.13 o
  -3   7   9       19.48       23.70      1.07 o
  -2   7   9       93.36       94.61      2.28 o
  -1   7   9       30.81       27.98      0.75 o
   0   7   9       95.85       88.62      2.53 o
   1   7   9       60.38       56.27      2.05 o
   2   7   9        7.42        6.70      0.89 o
   3   7   9       70.72       73.82      2.10 o
   4   7   9       14.37       13.66      1.14 o
   5   7   9       63.20       57.90      1.64 o
   6   7   9       45.30       44.11      1.36 o
   7   7   9        1.68        0.86      0.57 o
  -2   8   9        4.39        1.33      0.62 o
  -1   8   9        0.13        0.63      0.49 o
   0   8   9        0.08        0.78      1.52 o
   1   8   9       48.46       42.88      2.01 o
   2   8   9       22.60       20.66      1.16 o
   3   8   9       77.11       73.72      2.24 o
   4   8   9      101.97      108.02      2.70 o
   5   8   9       23.27       22.63      2.01 o
   6   8   9       35.58       34.78      3.88 o
   7   8   9        0.05       -1.13      1.52 o
  -1   9   9        2.62        0.78      1.01 o
   0   9   9        8.54       11.09      1.46 o
   1   9   9        1.83        0.94      1.69 o
   2   9   9        0.50        0.70      0.70 o
   3   9   9       66.00       61.41      1.85 o
   4   9   9        1.09        2.19      1.53 o
   5   9   9        0.40        1.12      0.90 o
   6   9   9        0.19        1.44      2.44 o
   0  10   9        0.10       -0.23      1.49 o
   1  10   9       16.52       15.60      2.20 o
   2  10   9        0.54        0.47      0.84 o
   3  10   9       87.92       89.94      2.66 o
   4  10   9       81.39       73.94      2.19 o
   5  10   9        0.52        1.05      0.98 o
   6  10   9        0.48        0.60      2.36 o
   1  11   9        1.72       -0.20      0.82 o
   2  11   9       16.78       16.44      1.33 o
   3  11   9        0.47        0.45      0.81 o
   4  11   9       31.93       25.44      1.95 o
   5  11   9        0.66        0.22      1.04 o
  -4  -9  10        8.03        8.00      1.13 o
  -3  -9  10        0.09       -0.05      0.89 o
  -2  -9  10        0.13        1.45      1.51 o
  -1  -9  10        0.30        0.28      2.05 o
  -5  -8  10        0.01        0.24      0.68 o
  -4  -8  10       14.40       10.48      1.32 o
  -3  -8  10       37.11       31.65      1.48 o
  -2  -8  10        0.00        0.54      0.65 o
  -1  -8  10       27.09       29.10      3.70 o
   0  -8  10        0.42        1.12      1.37 o
  -6  -7  10        6.81        8.82      1.58 o
  -5  -7  10        1.23        0.64      0.89 o
  -4  -7  10       13.14       10.94      1.76 o
  -3  -7  10       61.87       57.01      1.80 o
  -2  -7  10        0.67        0.94      0.43 o
  -1  -7  10        5.68        3.76      0.55 o
   0  -7  10        6.69        8.67      2.71 o
   1  -7  10        0.58        0.61      1.96 o
   2  -7  10        8.44       10.73      2.04 o
  -6  -6  10        3.82        4.09      1.84 o
  -5  -6  10        7.73        7.38      1.04 o
  -4  -6  10        1.01        0.97      0.77 o
  -3  -6  10       44.41       45.82      2.30 o
  -2  -6  10       26.23       23.51      1.80 o
  -1  -6  10       20.44       20.30      0.58 o
   0  -6  10       35.89       31.75      2.04 o
   1  -6  10       19.49       20.28      1.88 o
   2  -6  10        0.37        0.17      1.08 o
   3  -6  10        2.03        1.81      2.43 o
  -6  -5  10        2.77        1.52      1.10 o
  -5  -5  10      106.92      101.27      2.59 o
  -4  -5  10       26.31       23.81      1.48 o
  -3  -5  10       79.73       80.01      2.00 o
  -2  -5  10       12.97       13.01      0.76 o
  -1  -5  10       59.37       61.17      1.26 o
   0  -5  10       50.27       48.56      1.41 o
   1  -5  10        6.20        9.59      1.46 o
   2  -5  10       33.11       36.24      2.26 o
   3  -5  10       13.68       14.60      1.94 o
  -6  -4  10        0.31        0.38      0.85 o
  -5  -4  10       26.65       25.27      1.36 o
  -4  -4  10        0.40        1.05      0.78 o
  -3  -4  10      163.05      153.37      3.11 o
  -2  -4  10      277.15      270.59      3.10 o
  -1  -4  10       14.50       15.86      1.01 o
   0  -4  10        0.37        1.19      0.33 o
   1  -4  10       34.33       32.09      1.70 o
   2  -4  10        6.15        4.42      1.23 o
   3  -4  10       22.63       22.62      1.96 o
   4  -4  10        0.00       -0.83      1.19 o
  -7  -3  10        9.64        9.76      1.56 o
  -6  -3  10        0.29        0.10      0.86 o
  -5  -3  10       44.17       44.31      4.46 o
  -4  -3  10        7.89        8.23      1.48 o
  -3  -3  10        5.02        4.00      0.69 o
  -2  -3  10       43.53       44.80      2.04 o
  -1  -3  10        7.51        7.28      0.98 o
   0  -3  10       40.34       49.56      1.26 o
   1  -3  10       40.67       35.38      1.37 o
   2  -3  10        4.20        3.70      1.04 o
   3  -3  10       25.65       24.15      1.80 o
   4  -3  10        0.01        0.33      0.98 o
   5  -3  10       23.57       27.25      3.46 o
  -6  -2  10        0.27       -0.82      1.10 o
  -5  -2  10       33.12       29.55      2.19 o
  -4  -2  10       79.79       66.92      1.92 o
  -3  -2  10        4.05        4.30      1.23 o
  -2  -2  10       68.59       67.06      1.24 o
  -1  -2  10        0.22       -0.03      0.35 o
   0  -2  10       33.23       34.96      0.65 o
   1  -2  10      367.14      392.54      4.04 o
   2  -2  10      153.75      163.25      1.71 o
   3  -2  10      210.23      209.04      2.24 o
   4  -2  10        7.02        6.58      0.66 o
   5  -2  10       13.41       16.57      1.52 o
  -6  -1  10        4.90        5.44      1.20 o
  -5  -1  10       13.62       11.44      1.23 o
  -4  -1  10       47.48       37.65      1.92 o
  -3  -1  10        1.33        2.66      1.11 o
  -2  -1  10       40.01       33.72      1.17 o
  -1  -1  10        0.40        0.24      0.41 o
   0  -1  10       42.84       40.70      1.47 o
   1  -1  10      179.89      189.28      1.81 o
   2  -1  10        2.92        2.21      0.35 o
   3  -1  10       17.54       17.56      0.49 o
   4  -1  10       99.65      100.37      1.45 o
   5  -1  10        1.71        1.55      0.34 o
   6  -1  10       13.32       22.29      2.13 o
  -6   0  10        1.90        2.53      1.26 o
  -5   0  10       26.71       27.99      2.47 o
  -4   0  10       47.07       50.36      1.56 o
  -3   0  10        6.55        6.49      0.96 o
  -2   0  10       35.09       47.27      1.15 o
  -1   0  10      138.06      148.99      2.12 o
   0   0  10        1.65        0.51      0.43 o
   1   0  10      138.92      167.22      2.03 o
   2   0  10       17.27       18.00      2.22 o
   3   0  10       36.40       35.38      0.78 o
   4   0  10       30.74       33.60      0.85 o
   5   0  10        0.01        0.05      0.33 o
   6   0  10        0.45        0.66      0.46 o
  -6   1  10       15.95       24.22      1.44 o
  -5   1  10        0.63        0.75      0.98 o
  -4   1  10        5.44        6.18      1.19 o
  -3   1  10       11.32        9.39      0.89 o
  -2   1  10       34.01       28.97      1.75 o
  -1   1  10       82.59      102.19      2.75 o
   0   1  10       14.16       15.17      0.66 o
   1   1  10      316.20      332.11      2.81 o
   2   1  10      110.11      116.76      1.40 o
   3   1  10       21.32       22.41      0.60 o
   4   1  10      298.34      301.76      2.86 o
   5   1  10        0.09       -0.24      0.40 o
   6   1  10        0.00        0.40      0.53 o
  -6   2  10       16.20       21.29      6.04 o
  -5   2  10        8.57        8.61      3.52 o
  -4   2  10      110.63      110.78      2.62 o
  -3   2  10       56.74       56.99      2.12 o
  -2   2  10       13.14       10.71      0.82 o
  -1   2  10      218.38      217.07      2.93 o
   0   2  10       94.66       98.43      2.00 o
   1   2  10      155.83      157.08      1.99 o
   2   2  10      307.24      323.37      3.49 o
   3   2  10       26.99       25.96      0.93 o
   4   2  10       28.50       31.73      0.79 o
   5   2  10       24.95       30.34      0.98 o
   6   2  10        1.00        2.00      1.03 o
   7   2  10        1.73        3.35      0.97 o
  -5   3  10       15.20       16.47      1.54 o
  -4   3  10       60.97       62.32      1.38 o
  -3   3  10      623.71      614.16      5.85 o
  -2   3  10       15.53       17.02      1.72 o
  -1   3  10        0.60        2.55      0.63 o
   0   3  10        8.01        5.32      0.78 o
   1   3  10      206.41      205.11      4.25 o
   2   3  10       14.95       12.39      0.44 o
   3   3  10       27.95       26.69      1.76 o
   4   3  10        3.41        0.96      0.33 o
   5   3  10       12.06       12.33      0.93 o
   6   3  10        1.76        1.47      0.70 o
   7   3  10        3.47        2.84      0.95 o
  -5   4  10        4.78        3.18      1.38 o
  -4   4  10        7.26        5.55      0.83 o
  -3   4  10      107.39      106.01      1.74 o
  -2   4  10       24.11       21.72      0.98 o
  -1   4  10      134.02      135.72      1.71 o
   0   4  10      289.93      311.66      2.67 o
   1   4  10        5.14        7.14      1.06 o
   2   4  10        3.47        4.70      0.97 o
   3   4  10       78.86       76.88      1.48 o
   4   4  10        3.08        2.88      0.40 o
   5   4  10        0.52        0.43      0.46 o
   6   4  10       51.93       50.56      1.58 o
   7   4  10        3.36        4.26      1.34 o
  -4   5  10        1.81        1.01      0.78 o
  -3   5  10       15.83       16.20      0.98 o
  -2   5  10        0.08        0.25      0.38 o
  -1   5  10        4.54        3.31      0.65 o
   0   5  10        0.32       -0.02      0.25 o
   1   5  10      240.36      250.26      4.57 o
   2   5  10      158.72      153.56      3.37 o
   3   5  10       31.80       29.10      1.19 o
   4   5  10        2.59        3.24      0.39 o
   5   5  10       30.07       26.70      0.75 o
   6   5  10        7.21        5.66      0.67 o
   7   5  10        3.02        3.15      0.77 o
  -4   6  10        0.00       -0.18      0.57 o
  -3   6  10       33.10       36.05      1.30 o
  -2   6  10       39.39       42.56      1.85 o
  -1   6  10       38.54       38.70      0.80 o
   0   6  10       10.07       10.13      2.12 o
   1   6  10        8.71       10.23      1.30 o
   2   6  10       22.35       17.61      1.61 o
   3   6  10      335.99      328.27      4.58 o
   4   6  10       57.30       55.16      1.59 o
   5   6  10        6.30        4.89      0.67 o
   6   6  10        0.04       -0.10      0.55 o
   7   6  10        0.84        0.43      0.92 o
  -3   7  10       21.24       21.79      1.10 o
  -2   7  10       48.76       52.37      1.25 o
  -1   7  10        6.40        9.67      0.58 o
   0   7  10       72.47       61.27      2.29 o
   1   7  10        2.07       -0.33      0.84 o
   2   7  10        1.98        2.27      1.12 o
   3   7  10        7.94        6.51      1.20 o
   4   7  10       29.96       29.51      1.37 o
   5   7  10        0.04        0.08      0.41 o
   6   7  10       15.63       15.13      0.95 o
   7   7  10        0.69       -0.68      1.34 o
  -2   8  10       29.20       29.17      2.42 o
  -1   8  10        9.63        9.37      0.68 o
   0   8  10       14.58       13.19      2.38 o
   1   8  10       40.65       38.01      3.08 o
   2   8  10        1.14        0.46      0.66 o
   3   8  10      123.89      120.20      2.82 o
   4   8  10       10.00       11.69      1.36 o
   5   8  10        0.29       -0.08      0.81 o
   6   8  10        1.52        3.87      1.64 o
   7   8  10        4.64        4.33      1.85 o
  -1   9  10       27.97       32.60      2.08 o
   0   9  10        0.08       -0.11      0.86 o
   1   9  10       39.01       34.40      2.08 o
   2   9  10        1.70        1.47      0.99 o
   3   9  10       33.41       34.02      1.89 o
   4   9  10       64.24       62.96      2.01 o
   5   9  10        1.70        2.93      1.07 o
   6   9  10       18.78       23.34      2.51 o
   0  10  10        1.12       -0.09      1.45 o
   1  10  10        0.01       -0.20      0.79 o
   2  10  10        0.06       -0.25      0.87 o
   3  10  10       37.11       34.01      2.04 o
   4  10  10       51.68       47.85      2.34 o
   5  10  10        0.03        0.88      1.14 o
   2  11  10       22.87       25.45      1.55 o
   3  11  10       12.77       17.44      2.61 o
   4  11  10       10.16        9.02      1.38 o
  -4  -8  11       14.83       13.45      1.31 o
  -3  -8  11        1.08        1.04      0.63 o
  -2  -8  11        0.21       -1.36      1.42 o
  -1  -8  11       10.32       11.22      3.22 o
   0  -8  11        0.28        0.58      1.36 o
  -5  -7  11        1.57        1.24      0.80 o
  -4  -7  11       31.01       30.31      2.18 o
  -3  -7  11       22.30       19.35      0.88 o
  -2  -7  11        0.49        0.65      0.42 o
  -1  -7  11        0.03       -0.39      1.15 o
   0  -7  11        6.17        9.10      2.83 o
   1  -7  11       12.76        9.74      3.11 o
  -6  -6  11        0.43        0.86      1.08 o
  -5  -6  11        4.66        5.05      0.99 o
  -4  -6  11        0.67        0.86      0.78 o
  -3  -6  11      217.66      192.55      2.67 o
  -2  -6  11       13.84       11.12      0.60 o
  -1  -6  11        2.67        4.63      0.53 o
   0  -6  11       31.35       29.75      2.09 o
   1  -6  11        8.76       11.95      1.78 o
   2  -6  11       27.20       38.12      2.59 o
  -6  -5  11       23.91       25.49      1.89 o
  -5  -5  11        9.29        8.97      1.12 o
  -4  -5  11        0.59        1.53      1.11 o
  -3  -5  11        3.77        4.33      0.77 o
  -2  -5  11       17.17       17.17      1.07 o
  -1  -5  11       57.43       55.06      1.14 o
   0  -5  11      190.82      171.72      3.18 o
   1  -5  11        7.30        7.91      1.46 o
   2  -5  11       64.68       69.54      2.89 o
   3  -5  11        1.25        1.46      1.38 o
  -6  -4  11        0.69        1.92      1.03 o
  -5  -4  11        1.34        0.99      1.31 o
  -4  -4  11       63.88       64.77      1.88 o
  -3  -4  11        4.33        4.20      0.84 o
  -2  -4  11        5.67        5.66      0.74 o
  -1  -4  11        1.68        1.07      0.39 o
   0  -4  11        0.02        0.64      0.26 o
   1  -4  11       54.33       48.64      2.06 o
   2  -4  11       52.30       58.53      2.42 o
   3  -4  11        8.14        7.58      1.61 o
   4  -4  11        0.55       -0.23      1.75 o
  -6  -3  11        0.39        1.20      1.00 o
  -5  -3  11        5.27        3.00      0.96 o
  -4  -3  11        0.14        0.29      0.61 o
  -3  -3  11       56.70       60.57      1.62 o
  -2  -3  11      169.75      155.10      2.28 o
  -1  -3  11       12.57       13.11      0.69 o
   0  -3  11       27.46       33.56      0.78 o
   1  -3  11        4.66        5.11      0.48 o
   2  -3  11        1.06       -0.22      1.26 o
   3  -3  11       12.38       13.18      1.55 o
   4  -3  11        3.55        3.20      2.14 o
  -6  -2  11        1.09        0.50      1.10 o
  -5  -2  11       29.21       24.03      1.48 o
  -4  -2  11       53.51       48.84      1.52 o
  -3  -2  11       18.83       17.50      2.87 o
  -2  -2  11      101.17       92.15      1.79 o
  -1  -2  11      277.67      249.71      3.00 o
   0  -2  11      432.47      440.61      4.51 o
   1  -2  11       54.48       57.66      1.15 o
   2  -2  11       30.57       29.70      0.64 o
   3  -2  11       23.67       24.94      0.50 o
   4  -2  11        2.57        2.31      1.77 o
   5  -2  11        0.05        1.94      1.96 o
  -6  -1  11       12.57       19.25      1.90 o
  -5  -1  11      134.49      131.38      2.73 o
  -4  -1  11       42.09       44.27      2.33 o
  -3  -1  11        8.60        8.20      1.91 o
  -2  -1  11      312.60      292.86      3.49 o
  -1  -1  11      467.64      488.30      5.37 o
   0  -1  11      108.01      104.94      1.63 o
   1  -1  11        6.56        5.07      0.38 o
   2  -1  11        5.83        8.13      0.38 o
   3  -1  11       40.72       35.65      0.58 o
   4  -1  11       20.65       16.98      0.64 o
   5  -1  11        7.26        6.79      0.92 o
  -6   0  11       12.70       17.73      2.38 o
  -5   0  11      176.29      183.28      3.37 o
  -4   0  11      241.77      246.66      3.70 o
  -3   0  11        2.17        2.00      0.84 o
  -2   0  11       68.10       73.95      1.46 o
  -1   0  11      133.89      123.20      1.96 o
   0   0  11       46.93       49.42      1.14 o
   1   0  11       40.44       42.15      0.68 o
   2   0  11       18.04       16.24      0.69 o
   3   0  11        0.13        0.07      0.26 o
   4   0  11       98.74       97.18      1.28 o
   5   0  11        0.68        0.59      0.34 o
   6   0  11       12.60       10.75      0.61 o
  -6   1  11        2.62        2.66      1.10 o
  -5   1  11       18.24       17.92      1.38 o
  -4   1  11        7.15        7.09      1.09 o
  -3   1  11       51.66       50.67      1.90 o
  -2   1  11       23.98       24.17      1.21 o
  -1   1  11      301.50      307.36      3.52 o
   0   1  11        0.89        1.22      0.47 o
   1   1  11        4.53        3.92      0.36 o
   2   1  11        6.86        7.65      0.72 o
   3   1  11        9.70        8.86      0.87 o
   4   1  11      373.57      346.07      3.34 o
   5   1  11       68.44       67.21      1.38 o
   6   1  11       26.92       30.61      0.88 o
  -5   2  11        5.34        3.69      1.96 o
  -4   2  11       18.36       18.46      1.30 o
  -3   2  11       53.33       51.46      1.78 o
  -2   2  11        6.74        7.55      1.34 o
  -1   2  11       74.16       77.60      1.71 o
   0   2  11      348.31      314.81      3.86 o
   1   2  11       30.37       30.02      0.55 o
   2   2  11       69.59       62.78      2.93 o
   3   2  11        2.31        1.60      0.35 o
   4   2  11      231.70      228.76      1.96 o
   5   2  11      185.15      176.96      3.62 o
   6   2  11        0.01        0.07      0.34 o
  -5   3  11        0.54       -0.46      0.62 o
  -4   3  11       23.85       26.84      1.14 o
  -3   3  11       83.01       81.52      1.60 o
  -2   3  11       53.17       49.73      1.40 o
  -1   3  11        0.17        0.38      0.64 o
   0   3  11      134.64      137.90      2.05 o
   1   3  11      334.86      310.96      3.05 o
   2   3  11        0.02       -0.12      0.56 o
   3   3  11       13.73       14.59      0.51 o
   4   3  11       51.10       41.99      0.92 o
   5   3  11      132.31      122.72      1.63 o
   6   3  11        0.19        0.79      0.57 o
   7   3  11        3.07        5.77      0.89 o
  -5   4  11        0.69        0.58      0.72 o
  -4   4  11        5.51        5.18      0.99 o
  -3   4  11        0.21        0.19      0.55 o
  -2   4  11       51.23       54.49      1.23 o
  -1   4  11        8.16        5.49      0.62 o
   0   4  11        3.48        4.15      0.40 o
   1   4  11       31.89       33.10      2.48 o
   2   4  11      214.53      208.19      5.05 o
   3   4  11       95.48       98.34      2.04 o
   4   4  11        3.89        2.03      0.80 o
   5   4  11        5.07        6.94      0.70 o
   6   4  11        3.61        3.49      1.06 o
   7   4  11       19.47       23.07      4.01 o
  -4   5  11        9.52       11.46      1.13 o
  -3   5  11       16.50       15.29      1.00 o
  -2   5  11       13.08       14.44      0.93 o
  -1   5  11       41.05       40.04      0.81 o
   0   5  11        2.10        0.94      0.30 o
   1   5  11       22.77       23.51      1.59 o
   2   5  11      466.48      477.96      9.44 o
   3   5  11      735.42      708.86      8.66 o
   4   5  11        3.99        3.63      1.29 o
   5   5  11        0.21        0.32      0.42 o
   6   5  11        0.10        0.79      0.69 o
   7   5  11       15.34       13.93      1.13 o
  -4   6  11        0.48        0.86      0.83 o
  -3   6  11       33.58       37.90      2.00 o
  -2   6  11       90.61       93.84      1.80 o
  -1   6  11        0.63        0.45      0.46 o
   0   6  11       95.33       95.11      1.54 o
   1   6  11       20.94       22.71      2.56 o
   2   6  11      312.72      282.98      6.94 o
   3   6  11      290.68      289.59      7.01 o
   4   6  11        2.23        2.22      0.98 o
   5   6  11       11.21       10.61      0.62 o
   6   6  11       18.30       15.77      1.04 o
   7   6  11        3.97        3.48      0.71 o
  -3   7  11       20.62       18.26      2.04 o
  -2   7  11      167.31      179.51      2.62 o
  -1   7  11        0.08       -0.24      0.33 o
   0   7  11        7.56        4.59      2.08 o
   1   7  11       18.27       22.55      2.72 o
   2   7  11       22.32       20.90      1.70 o
   3   7  11       11.84       13.00      1.18 o
   4   7  11       10.24       11.13      1.36 o
   5   7  11        0.20        0.59      0.78 o
   6   7  11        1.58        1.46      1.38 o
   7   7  11        1.13       -0.20      1.22 o
  -2   8  11       52.70       58.75      1.70 o
  -1   8  11       16.66       21.70      2.24 o
   0   8  11        7.23        4.77      1.35 o
   1   8  11        0.83        0.79      1.09 o
   2   8  11        1.04        1.22      0.79 o
   3   8  11        6.06        4.68      1.24 o
   4   8  11        6.79        6.41      1.10 o
   5   8  11        3.71        3.05      1.06 o
   6   8  11        0.84        0.17      0.82 o
  -1   9  11        1.53        2.41      1.36 o
   0   9  11        0.46        0.12      0.93 o
   1   9  11       12.19       11.14      1.67 o
   2   9  11       12.90       13.72      2.14 o
   3   9  11        4.97        6.06      1.36 o
   4   9  11        2.24        2.38      1.03 o
   5   9  11        0.66        0.62      1.14 o
   6   9  11        0.53        1.17      1.07 o
   0  10  11        0.15        0.47      1.14 o
   1  10  11        9.15        6.14      4.40 o
   2  10  11       20.13       25.22      1.55 o
   3  10  11        0.30       -0.06      0.82 o
   4  10  11        5.83        4.60      1.24 o
   5  10  11        0.09       -0.08      0.92 o
   3  11  11        0.31        0.57      1.09 o
  -3  -8  12       16.98       19.25      1.05 o
  -2  -8  12        0.96        0.24      1.26 o
  -1  -8  12        0.54       -0.94      1.46 o
  -5  -7  12        0.31        2.19      0.88 o
  -4  -7  12       11.45        9.95      1.66 o
  -3  -7  12       15.33       14.52      0.83 o
  -2  -7  12        0.15        0.18      0.32 o
  -1  -7  12        1.02        2.16      1.50 o
   0  -7  12        4.56        4.08      1.66 o
   1  -7  12       15.62       17.94      3.65 o
  -5  -6  12        2.86        3.26      0.94 o
  -4  -6  12        1.99        1.95      0.73 o
  -3  -6  12        0.03        0.18      0.46 o
  -2  -6  12       16.86       15.66      0.78 o
  -1  -6  12       49.42       46.77      1.04 o
   0  -6  12        2.75        1.18      1.25 o
   1  -6  12        6.37        8.19      1.73 o
   2  -6  12        2.98        1.70      2.48 o
  -6  -5  12        5.73        3.54      1.36 o
  -5  -5  12        1.71        2.42      0.89 o
  -4  -5  12       24.14       27.00      3.00 o
  -3  -5  12       15.30       13.10      0.84 o
  -2  -5  12       87.43       83.99      1.83 o
  -1  -5  12       42.92       46.39      0.96 o
   0  -5  12        4.79        4.88      0.77 o
   1  -5  12        6.55        5.14      1.44 o
   2  -5  12       54.70       54.18      2.78 o
   3  -5  12       49.90       55.65      3.03 o
  -6  -4  12        2.51        1.24      1.17 o
  -5  -4  12        0.22        0.38      0.74 o
  -4  -4  12        1.03        0.57      0.79 o
  -3  -4  12        1.04        1.89      0.79 o
  -2  -4  12      126.71      117.00      2.27 o
  -1  -4  12       11.07       10.02      0.52 o
   0  -4  12       11.69       12.82      0.60 o
   1  -4  12        0.78        0.33      0.16 o
   2  -4  12       82.65       90.90      2.99 o
   3  -4  12      142.75      146.37      4.23 o
   4  -4  12        3.73       -0.57      2.02 o
  -6  -3  12        5.78        4.81      1.26 o
  -5  -3  12        4.13        3.69      1.04 o
  -4  -3  12       23.97       23.40      2.16 o
  -3  -3  12       45.59       42.85      1.45 o
  -2  -3  12      572.52      561.40      6.56 o
  -1  -3  12        6.39        4.46      0.49 o
   0  -3  12        7.11        7.07      0.63 o
   1  -3  12       11.48        8.79      0.62 o
   2  -3  12        4.53        4.29      0.39 o
   3  -3  12       67.32       76.59      3.90 o
   4  -3  12        2.23        1.25      1.95 o
  -6  -2  12        0.03        1.11      1.05 o
  -5  -2  12       11.39       11.67      1.32 o
  -4  -2  12       23.57       23.69      2.82 o
  -3  -2  12       17.48       20.09      1.48 o
  -2  -2  12      886.04      838.46      9.19 o
  -1  -2  12      188.62      178.71      2.25 o
   0  -2  12       15.17       15.48      0.58 o
   1  -2  12        7.26        6.16      0.49 o
   2  -2  12       63.16       63.39      0.85 o
   3  -2  12        1.89        1.90      0.23 o
   4  -2  12        9.05        2.07      1.85 o
   5  -2  12        0.00       -0.69      1.07 o
  -6  -1  12       16.04       16.49      1.63 o
  -5  -1  12       30.05       31.34      1.99 o
  -4  -1  12       64.96       71.28      2.23 o
  -3  -1  12       14.80       14.10      0.99 o
  -2  -1  12      429.17      388.48      4.57 o
  -1  -1  12       92.50       82.01      2.44 o
   0  -1  12        7.38        7.26      0.54 o
   1  -1  12       41.91       45.49      1.43 o
   2  -1  12       71.67       63.47      0.83 o
   3  -1  12       11.79       10.37      0.61 o
   4  -1  12        3.86        4.12      0.45 o
   5  -1  12        0.31        0.89      1.58 o
  -6   0  12       19.95       25.44      2.18 o
  -5   0  12       57.49       57.27      2.43 o
  -4   0  12      439.10      420.91      5.73 o
  -3   0  12        2.40        1.68      1.18 o
  -2   0  12       16.42       14.03      1.09 o
  -1   0  12        7.21        6.95      0.84 o
   0   0  12        2.95        3.12      0.52 o
   1   0  12       37.20       35.83      0.68 o
   2   0  12      109.51      106.33      1.62 o
   3   0  12       19.29       18.91      0.72 o
   4   0  12       71.62       66.31      1.07 o
   5   0  12        0.43        0.75      0.45 o
   6   0  12        0.00        0.24      0.99 o
  -5   1  12        3.45        3.44      1.28 o
  -4   1  12      375.81      345.24      7.24 o
  -3   1  12       62.32       55.27      2.84 o
  -2   1  12       31.36       30.64      1.17 o
  -1   1  12       53.29       57.23      1.93 o
   0   1  12        6.62        5.16      1.03 o
   1   1  12       66.90       66.08      0.96 o
   2   1  12       68.66       67.49      1.27 o
   3   1  12        0.20        0.41      0.39 o
   4   1  12      183.85      183.48      2.32 o
   5   1  12        0.20       -0.16      0.29 o
   6   1  12        0.65        0.35      0.45 o
  -5   2  12        3.83        2.67      1.39 o
  -4   2  12      107.52       99.92      2.72 o
  -3   2  12       49.65       42.27      1.48 o
  -2   2  12       24.18       23.08      1.33 o
  -1   2  12        5.20        4.43      0.73 o
   0   2  12       25.63       29.63      1.05 o
   1   2  12      624.13      621.65      5.75 o
   2   2  12      146.28      143.74      2.30 o
   3   2  12       12.30       13.86      0.71 o
   4   2  12        1.18        1.16      0.41 o
   5   2  12        9.36        8.16      0.69 o
   6   2  12        3.48        3.06      1.10 o
  -5   3  12        2.87        2.16      0.92 o
  -4   3  12       16.64       15.68      1.26 o
  -3   3  12        0.96        0.98      0.53 o
  -2   3  12       59.83       66.96      1.95 o
  -1   3  12      174.37      179.71      2.64 o
   0   3  12        0.30        0.23      0.61 o
   1   3  12      295.59      290.25      3.01 o
   2   3  12      641.42      644.11      6.86 o
   3   3  12        1.07        1.21      0.42 o
   4   3  12       90.35       80.82      1.83 o
   5   3  12      143.20      135.12      2.04 o
   6   3  12        0.80        0.29      0.43 o
  -4   4  12        1.08        1.73      0.67 o
  -3   4  12        8.67        9.26      1.30 o
  -2   4  12        4.91        4.56      0.58 o
  -1   4  12       44.93       39.60      1.85 o
   0   4  12       53.36       50.89      0.80 o
   1   4  12        1.93        1.53      0.12 o
   2   4  12      496.17      482.44      8.12 o
   3   4  12        4.41        3.72      0.88 o
   4   4  12       17.37       16.64      1.19 o
   5   4  12      324.87      309.47      3.34 o
   6   4  12       17.39       14.70      0.76 o
  -4   5  12        0.03        0.17      0.53 o
  -3   5  12       28.27       31.32      1.59 o
  -2   5  12        0.10        0.70      0.53 o
  -1   5  12       67.38       57.63      1.77 o
   0   5  12       20.89       28.81      0.62 o
   1   5  12        0.21        0.22      0.84 o
   2   5  12        6.96        6.77      1.37 o
   3   5  12       17.20       16.83      1.36 o
   4   5  12        0.57        1.01      0.81 o
   5   5  12       18.24       19.18      1.43 o
   6   5  12       38.39       32.20      2.40 o
   7   5  12        7.59        6.70      0.97 o
  -3   6  12       31.90       32.91      1.77 o
  -2   6  12        9.31        9.41      0.94 o
  -1   6  12        0.76        0.46      0.34 o
   0   6  12       11.64        5.94      0.26 o
   1   6  12       13.43       18.55      1.64 o
   2   6  12        2.22        3.32      1.26 o
   3   6  12       59.44       63.33      2.65 o
   4   6  12       34.89       33.86      1.70 o
   5   6  12       45.55       48.82      2.03 o
   6   6  12       13.44       15.30      1.32 o
  -3   7  12        3.87        3.89      0.79 o
  -2   7  12       13.09       17.37      1.06 o
  -1   7  12        1.08        2.03      0.57 o
   0   7  12        0.86        2.45      1.28 o
   1   7  12       27.21       32.13      2.02 o
   2   7  12        1.66        1.54      1.14 o
   3   7  12      110.87      114.26      2.79 o
   4   7  12        0.12        0.90      0.98 o
   5   7  12        4.11        2.23      1.15 o
   6   7  12        0.12        0.98      0.93 o
  -2   8  12       45.23       46.17      1.90 o
  -1   8  12        6.58        6.06      1.67 o
   0   8  12        0.19       -0.59      1.10 o
   1   8  12       11.78       15.61      1.79 o
   2   8  12        2.94        2.57      2.13 o
   3   8  12        6.11        5.92      1.09 o
   4   8  12       10.98       14.23      1.60 o
   5   8  12        1.64        1.78      1.01 o
   6   8  12        1.66        1.76      1.31 o
  -1   9  12       24.26       24.92      3.53 o
   0   9  12        1.05       -0.19      1.69 o
   1   9  12       17.60       15.82      3.03 o
   2   9  12        0.05       -0.31      0.77 o
   3   9  12        3.69        2.83      1.25 o
   4   9  12        0.30       -0.40      0.87 o
   5   9  12        0.26       -0.60      0.94 o
   6   9  12        5.69        4.28      2.15 o
   1  10  12        0.62        0.33      1.17 o
   2  10  12        0.55        1.23      1.57 o
   3  10  12       22.99       29.85      1.79 o
   4  10  12       13.66       21.08      2.78 o
   5  10  12       11.24       13.32      1.90 o
  -4  -7  13        6.30        9.89      1.63 o
  -3  -7  13       39.56       43.80      1.39 o
  -2  -7  13        4.96        3.76      0.74 o
  -1  -7  13        2.84        3.22      1.64 o
   0  -7  13        4.14        3.59      1.69 o
  -5  -6  13        0.01        0.43      0.93 o
  -4  -6  13       10.30       11.26      1.83 o
  -3  -6  13       33.28       34.31      1.11 o
  -2  -6  13       16.14       18.11      0.84 o
  -1  -6  13       13.36       13.12      2.94 o
   0  -6  13       12.75       15.22      1.93 o
   1  -6  13        5.13        7.35      1.85 o
  -5  -5  13        0.90        0.20      0.72 o
  -4  -5  13        0.05        0.21      0.72 o
  -3  -5  13       20.11       22.55      0.98 o
  -2  -5  13       26.12       23.78      1.11 o
  -1  -5  13        0.04        0.09      0.32 o
   0  -5  13        5.95        5.03      0.57 o
   1  -5  13        8.40        9.85      2.64 o
   2  -5  13        3.84        4.16      1.55 o
  -5  -4  13        0.11        0.14      0.70 o
  -4  -4  13        8.04       11.35      1.02 o
  -3  -4  13        1.90        0.69      0.75 o
  -2  -4  13        0.69        0.72      0.56 o
  -1  -4  13       20.25       21.99      0.69 o
   0  -4  13       15.61       20.07      0.70 o
   1  -4  13        9.34        6.54      0.32 o
   2  -4  13        0.77        0.56      1.08 o
   3  -4  13        5.21        6.52      1.63 o
  -6  -3  13        9.67        8.84      1.47 o
  -5  -3  13       39.30       41.44      1.80 o
  -4  -3  13       30.65       32.11      1.71 o
  -3  -3  13       26.49       24.44      1.33 o
  -2  -3  13       63.26       60.52      2.79 o
  -1  -3  13        5.98        5.04      0.66 o
   0  -3  13       12.57       15.37      0.59 o
   1  -3  13       39.02       29.44      1.33 o
   2  -3  13        1.87        2.86      0.54 o
   3  -3  13        5.28        6.85      2.31 o
   4  -3  13        5.30        7.39      2.58 o
  -6  -2  13        1.04        0.23      1.54 o
  -5  -2  13       93.88       91.47      2.51 o
  -4  -2  13       43.92       45.39      1.61 o
  -3  -2  13       55.96       50.80      1.44 o
  -2  -2  13        4.30        2.07      0.68 o
  -1  -2  13       27.72       30.77      0.92 o
   0  -2  13        2.30        2.67      0.53 o
   1  -2  13       87.64       73.97      1.24 o
   2  -2  13        0.00        0.27      0.34 o
   3  -2  13        0.00        0.22      0.27 o
   4  -2  13       27.58       25.26      2.89 o
  -6  -1  13        3.67        6.52      2.37 o
  -5  -1  13        5.93        4.04      1.90 o
  -4  -1  13        2.70        1.70      0.88 o
  -3  -1  13       15.68       13.46      1.03 o
  -2  -1  13        2.98        3.89      0.73 o
  -1  -1  13        5.80        8.57      0.73 o
   0  -1  13        0.40        0.58      0.66 o
   1  -1  13        4.57        2.59      0.96 o
   2  -1  13       36.35       32.71      1.02 o
   3  -1  13        0.21        0.13      0.29 o
   4  -1  13       29.30       28.88      0.69 o
   5  -1  13        0.00       -0.37      1.45 o
  -5   0  13        1.24        1.33      1.02 o
  -4   0  13       32.30       30.94      1.63 o
  -3   0  13       52.56       50.42      1.80 o
  -2   0  13       18.84       18.83      1.19 o
  -1   0  13      605.84      588.84      6.95 o
   0   0  13       19.17       22.79      1.74 o
   1   0  13        9.77        9.77      0.55 o
   2   0  13        4.25        3.52      0.48 o
   3   0  13       30.86       32.55      0.89 o
   4   0  13       32.04       33.39      1.13 o
   5   0  13        0.01        0.09      0.32 o
  -5   1  13        1.62        1.59      1.24 o
  -4   1  13        3.20        4.67      1.09 o
  -3   1  13       56.34       54.30      2.02 o
  -2   1  13        1.86        2.93      0.95 o
  -1   1  13      305.61      303.47      6.14 o
   0   1  13      163.79      169.61      2.34 o
   1   1  13       34.28       38.40      0.75 o
   2   1  13       19.41       19.07      1.05 o
   3   1  13      127.34      117.02      1.61 o
   4   1  13       54.83       50.26      1.12 o
   5   1  13        0.15        0.16      0.38 o
   6   1  13        4.33        2.67      1.93 o
  -5   2  13        1.35        0.78      0.78 o
  -4   2  13        2.41        3.41      1.05 o
  -3   2  13       13.14       11.32      1.74 o
  -2   2  13        5.87        3.86      0.99 o
  -1   2  13      237.38      230.43      3.47 o
   0   2  13      430.90      427.07      6.89 o
   1   2  13       44.15       42.17      0.82 o
   2   2  13      229.21      225.96      2.74 o
   3   2  13        4.77        4.22      0.57 o
   4   2  13       55.95       48.93      1.25 o
   5   2  13        2.04        1.16      0.55 o
   6   2  13        1.27        1.59      0.63 o
  -5   3  13        6.00        4.60      2.04 o
  -4   3  13        4.82        3.90      1.24 o
  -3   3  13       47.76       53.15      1.76 o
  -2   3  13        0.04        0.54      0.84 o
  -1   3  13        1.78        1.37      0.84 o
   0   3  13       74.05       75.09      3.09 o
   1   3  13      223.67      224.45      2.54 o
   2   3  13       51.45       51.16      1.44 o
   3   3  13        6.03        7.04      0.61 o
   4   3  13        0.02        0.14      0.62 o
   5   3  13       56.84       56.92      1.69 o
   6   3  13        3.39        3.55      0.65 o
  -4   4  13        0.21       -0.35      0.62 o
  -3   4  13       18.39       20.56      0.99 o
  -2   4  13        9.96       11.83      1.00 o
  -1   4  13       91.89       85.67      1.21 o
   0   4  13        5.19        4.24      0.83 o
   1   4  13       11.33        9.93      0.29 o
   2   4  13      338.08      331.61      6.05 o
   3   4  13        4.14        4.07      0.92 o
   4   4  13       12.08       13.06      1.88 o
   5   4  13      130.36      135.23      2.84 o
   6   4  13       25.15       28.06      0.99 o
  -4   5  13        6.13        5.53      2.41 o
  -3   5  13       19.94       22.45      1.04 o
  -2   5  13        0.09       -0.24      0.42 o
  -1   5  13        8.40        7.46      0.69 o
   0   5  13       10.05        8.46      0.58 o
   1   5  13        0.37        0.28      0.93 o
   2   5  13       65.94       63.31      2.44 o
   3   5  13        0.60        0.82      0.69 o
   4   5  13       70.76       67.59      1.77 o
   5   5  13       59.35       63.93      2.63 o
   6   5  13       54.00       56.19      2.17 o
  -3   6  13        6.66        7.66      0.86 o
  -2   6  13        7.44        7.89      0.71 o
  -1   6  13        0.10        0.61      0.34 o
   0   6  13      112.88       98.20      5.01 o
   1   6  13       28.30       21.46      1.82 o
   2   6  13       29.19       36.37      2.10 o
   3   6  13       53.63       51.72      1.68 o
   4   6  13        3.62        2.42      0.88 o
   5   6  13       12.93       13.66      1.24 o
   6   6  13        3.04        2.31      1.20 o
  -2   7  13        8.20       10.89      0.75 o
  -1   7  13        2.21        2.63      0.60 o
   0   7  13       68.59       59.57      2.74 o
   1   7  13        0.22       -1.09      1.93 o
   2   7  13        5.56        8.08      1.55 o
   3   7  13        0.77        0.89      1.36 o
   4   7  13       16.65       15.87      1.30 o
   5   7  13        8.94       10.41      1.26 o
   6   7  13       16.93        8.27      2.12 o
  -1   8  13        2.76        4.00      1.56 o
   0   8  13        1.16        0.49      1.85 o
   1   8  13        0.26        2.17      2.22 o
   2   8  13        0.65        0.97      1.24 o
   3   8  13       17.70       17.62      1.72 o
   4   8  13        8.88        7.30      1.50 o
   5   8  13        0.88        2.90      1.30 o
   6   8  13        1.30        1.57      1.30 o
   0   9  13        1.05       -0.05      1.62 o
   1   9  13       12.65       14.64      1.93 o
   2   9  13        1.38        1.32      0.95 o
   3   9  13        7.12        7.17      1.26 o
   4   9  13       22.49       25.58      2.06 o
   5   9  13        1.92        0.94      1.02 o
   1  10  13        4.38        0.26      1.22 o
   2  10  13       22.52       27.72      2.07 o
   3  10  13       23.13       30.17      2.89 o
   4  10  13       21.59       26.75      1.90 o
  -3  -7  14        3.98        5.31      0.84 o
  -2  -7  14        2.13        1.94      1.63 o
  -1  -7  14        0.00        0.08      1.14 o
  -4  -6  14        1.89        0.97      0.82 o
  -3  -6  14        0.79        0.46      0.62 o
  -2  -6  14        0.00        0.04      0.42 o
  -1  -6  14       19.88       25.27      3.48 o
   0  -6  14       11.29       12.01      1.88 o
   1  -6  14        5.71        6.60      1.84 o
  -5  -5  14        1.76        3.27      1.09 o
  -4  -5  14       12.43       14.59      1.10 o
  -3  -5  14        1.70        1.92      0.64 o
  -2  -5  14       15.96       14.74      0.91 o
  -1  -5  14        3.78        3.18      0.49 o
   0  -5  14        0.64        1.53      2.04 o
   1  -5  14        1.49        1.63      2.12 o
   2  -5  14        4.44        3.08      1.57 o
  -5  -4  14        0.06       -0.72      1.06 o
  -4  -4  14       11.39       14.13      2.88 o
  -3  -4  14       53.47       50.23      2.67 o
  -2  -4  14        0.97        0.50      0.47 o
  -1  -4  14       10.64       12.39      0.74 o
   0  -4  14       17.02       14.94      0.61 o
   1  -4  14       13.11       10.22      1.56 o
   2  -4  14        5.51        8.17      1.58 o
   3  -4  14        3.30        4.17      1.57 o
  -5  -3  14        0.56       -0.47      0.88 o
  -4  -3  14       28.05       26.24      1.35 o
  -3  -3  14        2.32        2.94      0.76 o
  -2  -3  14       13.51       17.18      1.36 o
  -1  -3  14        3.09        1.41      0.46 o
   0  -3  14       19.77       20.90      0.98 o
   1  -3  14       62.44       55.58      1.42 o
   2  -3  14        0.00        0.45      1.48 o
   3  -3  14        0.01        0.65      1.73 o
  -5  -2  14       30.12       34.44      2.19 o
  -4  -2  14       18.17       18.98      1.30 o
  -3  -2  14        6.34        6.56      1.12 o
  -2  -2  14        0.00        0.09      0.56 o
  -1  -2  14        7.40        9.74      0.71 o
   0  -2  14        6.21        4.35      0.51 o
   1  -2  14        2.49        1.05      0.58 o
   2  -2  14        4.55        4.84      0.53 o
   3  -2  14        2.28        0.18      1.32 o
   4  -2  14       18.02       24.97      2.93 o
  -5  -1  14      116.88      136.01      3.57 o
  -4  -1  14       40.48       38.36      2.30 o
  -3  -1  14       10.40        9.86      1.02 o
  -2  -1  14        5.26        4.49      0.78 o
  -1  -1  14      198.51      188.53      4.33 o
   0  -1  14        0.76        0.88      0.54 o
   1  -1  14        5.04        5.93      0.73 o
   2  -1  14        2.38        2.03      0.47 o
   3  -1  14       17.92       21.69      0.58 o
   4  -1  14        1.68        2.19      1.70 o
   5  -1  14       10.63        9.47      1.46 o
  -5   0  14       23.37       26.28      3.02 o
  -4   0  14        1.52        3.27      1.05 o
  -3   0  14       26.55       22.64      2.02 o
  -2   0  14        3.18        1.81      0.72 o
  -1   0  14      225.66      228.58      3.10 o
   0   0  14       93.49       88.74      1.78 o
   1   0  14        2.40        1.90      0.45 o
   2   0  14       16.43       14.27      1.10 o
   3   0  14        8.60       10.04      1.47 o
   4   0  14       13.79       11.36      0.79 o
   5   0  14        0.60        0.78      1.43 o
  -5   1  14        1.99        2.30      1.37 o
  -4   1  14       10.59       10.11      1.56 o
  -3   1  14       12.25       13.01      1.38 o
  -2   1  14       21.58       26.41      1.47 o
  -1   1  14       61.36       59.30      1.47 o
   0   1  14      211.44      232.30      3.07 o
   1   1  14        8.98        9.22      0.63 o
   2   1  14        2.49        3.10      0.63 o
   3   1  14       61.37       57.08      0.98 o
   4   1  14       22.78       22.02      1.03 o
   5   1  14        2.45        1.76      0.90 o
  -5   2  14       13.00       15.50      1.31 o
  -4   2  14        8.71       10.22      1.32 o
  -3   2  14       10.17       13.74      2.13 o
  -2   2  14        9.34        7.01      1.22 o
  -1   2  14       36.09       32.50      3.96 o
   0   2  14       42.18       43.78      2.43 o
   1   2  14      192.80      183.43      2.35 o
   2   2  14       13.22       11.81      0.99 o
   3   2  14        5.40        5.71      0.73 o
   4   2  14        0.81        0.85      0.46 o
   5   2  14        4.80        7.46      1.07 o
   6   2  14        1.53        0.83      0.93 o
  -4   3  14        8.07        5.71      2.63 o
  -3   3  14       61.21       56.53      2.25 o
  -2   3  14      141.70      135.18      2.58 o
  -1   3  14       69.15       68.83      1.75 o
   0   3  14       19.78       17.84      2.40 o
   1   3  14        0.14        0.35      0.26 o
   2   3  14       89.60       83.66      1.68 o
   3   3  14        2.63        3.26      0.39 o
   4   3  14        5.40        5.37      0.94 o
   5   3  14       31.59       29.08      2.35 o
   6   3  14        0.12        0.22      0.67 o
  -4   4  14        7.74        4.87      2.24 o
  -3   4  14        7.22        5.21      0.72 o
  -2   4  14       47.63       44.12      1.05 o
  -1   4  14       18.30       12.81      1.35 o
   0   4  14        5.27        4.75      0.89 o
   1   4  14       77.24       75.79      3.35 o
   2   4  14       86.15       65.60     13.99 o
   3   4  14       19.39       20.14      1.45 o
   4   4  14       17.66       18.26      1.10 o
   5   4  14        5.34        5.50      1.10 o
   6   4  14        0.30        0.03      0.86 o
  -3   5  14        0.23        0.46      0.64 o
  -2   5  14        0.55        1.29      0.64 o
  -1   5  14       14.37       13.92      0.90 o
   0   5  14        7.32        8.61      0.92 o
   1   5  14        0.06       -0.15      0.90 o
   2   5  14       51.13       53.43      2.38 o
   3   5  14        0.00       -0.05      0.55 o
   4   5  14        2.77        3.36      0.90 o
   5   5  14        0.49        0.61      0.74 o
   6   5  14        1.77        0.71      0.80 o
  -3   6  14        8.79        9.58      0.92 o
  -2   6  14        5.13        4.46      0.77 o
  -1   6  14        0.00       -0.34      0.44 o
   0   6  14        0.98        0.52      0.33 o
   1   6  14        3.91        3.82      1.37 o
   2   6  14       33.62       34.07      2.19 o
   3   6  14       61.73       54.49      3.12 o
   4   6  14       20.08       21.56      1.96 o
   5   6  14        0.66        0.45      0.78 o
   6   6  14        3.01        3.06      1.27 o
  -2   7  14        1.56        2.04      0.57 o
  -1   7  14       12.11       14.44      1.35 o
   0   7  14       28.20       34.03      3.69 o
   1   7  14        1.25        2.73      1.42 o
   2   7  14        6.05        3.14      1.43 o
   3   7  14       15.34       17.29      1.37 o
   4   7  14        7.92        6.49      1.15 o
   5   7  14        5.59        4.69      1.36 o
   6   7  14        9.00        8.93      1.36 o
  -1   8  14        7.20        6.09      2.91 o
   0   8  14        0.60        0.49      2.03 o
   1   8  14        3.68        2.68      1.52 o
   2   8  14        0.05       -0.20      1.82 o
   3   8  14        3.01        4.22      1.39 o
   4   8  14        0.73        1.10      0.99 o
   5   8  14        0.22        0.80      1.16 o
   0   9  14        1.94        1.33      1.49 o
   1   9  14        0.70        0.76      1.35 o
   2   9  14        1.28        3.53      1.14 o
   3   9  14        1.94        0.55      1.17 o
   4   9  14        1.21        1.92      1.18 o
   5   9  14        0.31        0.27      0.93 o
   3  10  14        1.86        3.59      1.59 o
  -3  -6  15        5.38        7.00      2.56 o
  -2  -6  15       83.95       86.93      2.48 o
  -1  -6  15       23.98       29.62      2.48 o
   0  -6  15        8.74        9.96      3.20 o
  -4  -5  15        1.19       -0.53      0.83 o
  -3  -5  15        0.04        0.27      0.67 o
  -2  -5  15       22.22       26.43      0.94 o
  -1  -5  15        2.48        2.42      0.65 o
   0  -5  15        2.02        3.32      1.45 o
   1  -5  15        3.20        2.90      2.38 o
  -4  -4  15       10.99        9.49      1.06 o
  -3  -4  15        9.69        6.56      1.45 o
  -2  -4  15        5.80        9.01      0.73 o
  -1  -4  15        0.73        0.13      0.38 o
   0  -4  15        0.24       -0.26      0.41 o
   1  -4  15       10.23       10.93      1.62 o
   2  -4  15        3.13        3.79      1.45 o
  -5  -3  15        9.90       10.37      2.77 o
  -4  -3  15        1.62        1.32      0.84 o
  -3  -3  15       16.26       16.45      1.06 o
  -2  -3  15        0.73        0.75      0.64 o
  -1  -3  15       22.68       18.42      1.09 o
   0  -3  15        1.20        1.94      0.49 o
   1  -3  15       11.37       11.84      1.01 o
   2  -3  15        4.88        7.61      1.42 o
   3  -3  15        3.11        2.35      2.10 o
  -5  -2  15       42.66       44.22      2.03 o
  -4  -2  15        4.99        5.44      1.06 o
  -3  -2  15       31.05       33.51      1.38 o
  -2  -2  15       16.61       15.10      1.45 o
  -1  -2  15        4.70        3.38      0.73 o
   0  -2  15        7.73        6.77      0.77 o
   1  -2  15       15.00       16.34      0.76 o
   2  -2  15       17.43       18.23      0.65 o
   3  -2  15        0.05       -0.12      1.35 o
   4  -2  15       15.69       17.32      1.81 o
  -5  -1  15       51.86       49.98      3.34 o
  -4  -1  15       19.33       24.72      1.52 o
  -3  -1  15        4.10        6.05      1.23 o
  -2  -1  15        3.19        1.77      0.87 o
  -1  -1  15       68.21       65.44      2.64 o
   0  -1  15        4.47        4.70      0.61 o
   1  -1  15        5.24        4.17      1.03 o
   2  -1  15       40.68       37.70      4.27 o
   3  -1  15        1.69        0.60      0.39 o
   4  -1  15        8.93        6.54      2.10 o
  -5   0  15        4.55        4.79      1.34 o
  -4   0  15        4.64        8.55      1.26 o
  -3   0  15        2.21        2.15      1.07 o
  -2   0  15        2.29        3.03      0.80 o
  -1   0  15      213.21      210.91      3.01 o
   0   0  15        6.98        8.68      0.76 o
   1   0  15       71.13       73.10      3.80 o
   2   0  15       30.12       26.40      2.19 o
   3   0  15        4.01        4.45      0.46 o
   4   0  15       14.69       16.23      0.70 o
   5   0  15        8.45        9.79      2.10 o
  -5   1  15        1.25        0.90      1.75 o
  -4   1  15        0.16        0.55      0.90 o
  -3   1  15       10.94       13.52      1.54 o
  -2   1  15        1.69        2.86      1.02 o
  -1   1  15       97.72       98.08      2.29 o
   0   1  15       24.79       25.30      1.92 o
   1   1  15      320.02      313.48      4.66 o
   2   1  15      105.21      101.18      1.78 o
   3   1  15        4.04        3.17      0.51 o
   4   1  15        1.07        1.77      0.56 o
   5   1  15       11.88       11.63      0.64 o
  -4   2  15        2.38        4.27      1.50 o
  -3   2  15       12.99        8.66      5.15 o
  -2   2  15       24.30       24.34      1.36 o
  -1   2  15        0.21        0.94      0.87 o
   0   2  15      169.37      168.43      3.02 o
   1   2  15      386.91      392.23      4.90 o
   2   2  15       13.94       14.28      2.43 o
   3   2  15        9.56        8.84      0.58 o
   4   2  15       11.43        7.76      0.75 o
   5   2  15        1.40        0.58      0.73 o
  -4   3  15        2.48        2.41      1.56 o
  -3   3  15       14.62       13.65      1.35 o
  -2   3  15        1.17        0.46      1.27 o
  -1   3  15       12.89       12.14      1.39 o
   0   3  15       63.18       66.63      3.33 o
   1   3  15        1.28        1.15      0.33 o
   2   3  15       26.14       30.35      2.68 o
   3   3  15        8.85        7.61      0.59 o
   4   3  15        0.28        0.30      0.67 o
   5   3  15       15.83       12.78      0.99 o
  -3   4  15       51.67       53.00      1.72 o
  -2   4  15        9.11       10.71      0.73 o
  -1   4  15       81.67       77.49      2.01 o
   0   4  15       31.47       35.72      2.24 o
   1   4  15        6.11        6.06      0.38 o
   2   4  15       95.92       85.85      5.42 o
   3   4  15        2.57        1.68      0.74 o
   4   4  15       32.70       34.00      1.62 o
   5   4  15        8.14        7.97      0.98 o
   6   4  15        2.56        4.46      1.58 o
  -3   5  15       26.44       30.34      1.14 o
  -2   5  15        0.20        0.78      0.63 o
  -1   5  15       13.76       11.74      0.81 o
   0   5  15        9.22        6.47      0.80 o
   1   5  15        9.37        9.28      1.63 o
   2   5  15       28.83       34.26      2.14 o
   3   5  15        4.94        5.08      1.34 o
   4   5  15       33.12       35.45      1.79 o
   5   5  15       28.59       28.68      1.71 o
   6   5  15       26.33       24.69      3.66 o
  -2   6  15        6.77        8.72      0.75 o
  -1   6  15        1.81        0.34      0.57 o
   0   6  15       21.83       20.80      6.82 o
   1   6  15        0.00        0.52      1.12 o
   2   6  15       26.33       25.35      2.05 o
   3   6  15       23.99       24.64      1.73 o
   4   6  15        2.74        3.85      1.03 o
   5   6  15       20.46       23.65      2.32 o
  -1   7  15        1.04        2.71      1.30 o
   0   7  15        8.96        9.58      1.91 o
   1   7  15       10.48       15.01      2.01 o
   2   7  15        2.91        3.32      1.52 o
   3   7  15       13.05       15.49      1.66 o
   4   7  15        0.84        1.53      1.18 o
   5   7  15        7.69        8.68      2.11 o
   0   8  15        8.52       11.83      2.10 o
   1   8  15        7.07        6.29      1.82 o
   2   8  15        0.19       -0.08      1.10 o
   3   8  15       13.04       16.97      2.42 o
   4   8  15        2.21        1.73      1.32 o
   5   8  15        9.28        8.11      2.24 o
   1   9  15       13.13       13.34      3.49 o
   2   9  15        2.13        1.34      1.57 o
   3   9  15       38.49       48.82      2.27 o
   4   9  15        1.46        0.57      1.07 o
  -3  -5  16       21.82       24.40      2.48 o
  -2  -5  16       50.77       55.37      3.07 o
  -1  -5  16        0.46        1.22      0.80 o
   0  -5  16        6.16        6.47      1.70 o
  -4  -4  16        1.83        2.14      1.08 o
  -3  -4  16       25.24       25.95      1.38 o
  -2  -4  16       26.18       28.37      1.74 o
  -1  -4  16        2.48        2.86      0.54 o
   0  -4  16        3.39        2.13      0.85 o
   1  -4  16        8.41        7.27      1.60 o
  -4  -3  16        0.03        0.36      0.91 o
  -3  -3  16       13.80        6.34      5.43 o
  -2  -3  16       15.84       17.04      1.51 o
  -1  -3  16        9.18        7.96      1.82 o
   0  -3  16        2.86        3.10      0.46 o
   1  -3  16        0.52        0.18      0.37 o
   2  -3  16        1.21        1.23      1.14 o
  -4  -2  16        0.30       -0.77      0.86 o
  -3  -2  16        5.30        4.06      4.05 o
  -2  -2  16       15.05       14.20      1.18 o
  -1  -2  16       72.48       67.63      2.07 o
   0  -2  16       11.16       12.12      0.63 o
   1  -2  16        0.19        0.79      0.54 o
   2  -2  16        0.06        0.40      0.31 o
   3  -2  16       46.14       50.65      3.41 o
  -4  -1  16        6.84       10.37      1.57 o
  -3  -1  16       98.91       99.97      2.29 o
  -2  -1  16        8.28        9.82      1.39 o
  -1  -1  16        0.06        0.32      0.71 o
   0  -1  16       22.62       21.44      0.87 o
   1  -1  16       11.38       11.46      1.36 o
   2  -1  16        0.15        0.42      0.72 o
   3  -1  16       53.31       54.26      1.27 o
   4  -1  16        1.88        0.87      1.63 o
  -4   0  16        8.25        7.25      1.30 o
  -3   0  16       83.39       79.10      4.94 o
  -2   0  16        0.58        1.34      0.92 o
  -1   0  16       56.15       62.42      1.91 o
   0   0  16        8.32        9.40      1.06 o
   1   0  16       15.08       18.30      1.61 o
   2   0  16       14.48       12.16      0.90 o
   3   0  16       27.73       26.56      0.76 o
   4   0  16        4.51        2.97      0.53 o
  -4   1  16        9.24        7.86      1.38 o
  -3   1  16       17.47       20.98      1.46 o
  -2   1  16        3.90        1.27      1.17 o
  -1   1  16        0.14        0.65      0.83 o
   0   1  16      132.95      135.14      2.65 o
   1   1  16      202.17      210.53      2.76 o
   2   1  16        2.35        2.77      0.88 o
   3   1  16        7.40        7.19      1.23 o
   4   1  16        0.37       -0.09      0.39 o
  -4   2  16        4.95        4.60      1.31 o
  -3   2  16        9.97        7.81      5.89 o
  -2   2  16        4.21        2.70      2.67 o
  -1   2  16       21.82       21.70      1.26 o
   0   2  16      100.53       93.25      2.01 o
   1   2  16      146.87      143.00      2.01 o
   2   2  16        0.11       -0.25      0.59 o
   3   2  16       67.61       66.17      1.29 o
   4   2  16        6.80        8.04      1.51 o
   5   2  16        2.66        1.73      0.78 o
  -3   3  16       16.20       18.19      1.50 o
  -2   3  16        1.78        0.79      0.89 o
  -1   3  16       57.59       57.59      2.99 o
   0   3  16      326.77      349.11      4.80 o
   1   3  16        0.01        0.35      0.70 o
   2   3  16        9.74       11.11      0.98 o
   3   3  16        0.12       -0.23      0.40 o
   4   3  16        0.52       -0.03      0.41 o
   5   3  16        0.01       -0.09      0.53 o
  -3   4  16        6.96        6.25      1.15 o
  -2   4  16        2.04        2.04      0.64 o
  -1   4  16        8.03        3.59      2.44 o
   0   4  16       94.82      100.64      3.29 o
   1   4  16      140.55      137.71      6.12 o
   2   4  16        3.97        3.53      0.30 o
   3   4  16        0.02       -0.41      0.80 o
   4   4  16       22.59       23.10      1.51 o
   5   4  16        5.18        3.57      1.06 o
  -2   5  16       21.15       26.75      2.22 o
  -1   5  16        8.17        7.07      0.59 o
   0   5  16       14.51       18.53      1.39 o
   1   5  16       21.73       18.87      1.99 o
   2   5  16        5.94        5.35      1.48 o
   3   5  16       12.19       11.15      1.15 o
   4   5  16       22.03       24.52      1.43 o
   5   5  16       25.55       24.10      1.45 o
  -2   6  16       53.63       58.13      2.70 o
  -1   6  16        2.54        2.21      1.75 o
   0   6  16        0.95        0.73      0.91 o
   1   6  16        0.11       -0.17      1.76 o
   2   6  16        5.42        6.39      1.66 o
   3   6  16        0.07        0.20      0.73 o
   4   6  16        2.80        3.53      1.24 o
   5   6  16        4.51        2.95      1.26 o
  -1   7  16        0.31        0.72      1.41 o
   0   7  16        2.19        2.83      1.66 o
   1   7  16        0.11       -1.09      2.32 o
   2   7  16       20.04       22.09      2.28 o
   3   7  16       18.46       23.13      3.09 o
   4   7  16        1.34        1.81      1.05 o
   5   7  16        1.43        4.49      1.22 o
   0   8  16        3.92        4.84      1.89 o
   1   8  16        6.04        6.32      1.91 o
   2   8  16        2.45        2.70      1.71 o
   3   8  16       33.14       40.57      2.43 o
   4   8  16       27.42       31.45      1.89 o
  -3  -4  17        3.21        2.66      0.93 o
  -2  -4  17        0.02        1.79      0.79 o
  -1  -4  17        3.18        4.02      0.67 o
   0  -4  17        0.06       -1.13      2.04 o
  -3  -3  17        1.09        0.09      0.72 o
  -2  -3  17        0.02       -0.41      0.57 o
  -1  -3  17       15.39       16.93      1.80 o
   0  -3  17        4.53        2.87      0.58 o
   1  -3  17        0.50       -0.08      0.87 o
   2  -3  17        7.09        5.47      1.46 o
  -4  -2  17        2.96        2.68      1.29 o
  -3  -2  17        3.68        0.73      0.78 o
  -2  -2  17        4.99        3.81      2.67 o
  -1  -2  17        7.38        5.13      0.76 o
   0  -2  17       31.60       32.10      0.95 o
   1  -2  17        0.23        0.29      0.78 o
   2  -2  17        2.01        1.56      1.06 o
  -4  -1  17       12.09       12.21      1.71 o
  -3  -1  17        1.07        2.04      1.54 o
  -2  -1  17       15.12       15.12     10.00 o
  -1  -1  17        7.13        6.18      1.16 o
   0  -1  17       98.67       92.25      1.57 o
   1  -1  17        0.33        0.31      0.55 o
   2  -1  17       57.06       58.25      1.50 o
   3  -1  17        7.28        6.19      1.99 o
  -4   0  17        3.54        4.22      1.24 o
  -3   0  17        3.07        3.87      1.09 o
  -2   0  17        1.27        0.96      0.92 o
  -1   0  17        1.41        0.78      0.80 o
   0   0  17      111.61      115.43      2.37 o
   1   0  17        0.37        0.75      0.60 o
   2   0  17       34.10       34.10      1.58 o
   3   0  17       25.57       24.43      1.11 o
   4   0  17        9.98        8.36      1.27 o
  -4   1  17        0.22       -0.15      0.86 o
  -3   1  17        3.54        2.73      1.08 o
  -2   1  17       22.32       22.39      1.51 o
  -1   1  17       15.17       15.34      1.37 o
   0   1  17        4.42        5.98      1.07 o
   1   1  17        0.97        0.72      0.51 o
   2   1  17        6.45        5.03      0.82 o
   3   1  17       17.15       16.24      0.71 o
   4   1  17        5.07        4.76      0.72 o
  -3   2  17        5.71        5.05      1.46 o
  -2   2  17       99.47      101.67      2.86 o
  -1   2  17        5.97        4.57      3.58 o
   0   2  17       90.24       94.50      2.09 o
   1   2  17       16.13       15.31      0.80 o
   2   2  17       15.81       15.53      0.97 o
   3   2  17       69.28       68.95      1.26 o
   4   2  17       17.76       20.28      0.78 o
  -3   3  17       10.99       12.44      1.68 o
  -2   3  17       76.16       76.92      2.29 o
  -1   3  17        1.52        1.95      1.70 o
   0   3  17      129.12      141.33      3.70 o
   1   3  17      111.26      112.24      3.13 o
   2   3  17        0.37        0.32      0.49 o
   3   3  17       33.16       34.28      1.15 o
   4   3  17        0.06        0.12      0.39 o
  -3   4  17        8.13        5.78      2.13 o
  -2   4  17        0.34        0.47      0.56 o
  -1   4  17        9.54        5.16      5.15 o
   0   4  17       13.84       15.76      1.98 o
   1   4  17        0.67        0.62      0.50 o
   2   4  17        6.80        6.28      1.46 o
   3   4  17       15.29       17.36      1.22 o
   4   4  17        3.29        1.49      1.34 o
   5   4  17        0.56        0.51      0.72 o
  -2   5  17       20.69       19.27      1.96 o
  -1   5  17        7.60        6.38      1.27 o
   0   5  17        1.99        0.93      1.13 o
   1   5  17       20.21       17.11      2.05 o
   2   5  17       11.85       14.41      1.89 o
   3   5  17        0.49        0.97      0.83 o
   4   5  17       22.22       26.47      1.50 o
   5   5  17        8.12        9.61      1.44 o
  -1   6  17       35.33       34.63      1.92 o
   0   6  17        1.36        1.55      2.53 o
   1   6  17        5.76        1.90      1.55 o
   2   6  17       28.60       42.41      2.67 o
   3   6  17        8.75       13.61      1.61 o
   4   6  17        8.18        5.85      1.90 o
   0   7  17        1.10        0.21      2.14 o
   1   7  17        2.75        1.97      1.62 o
   2   7  17        2.16        2.93      1.73 o
   3   7  17        4.51        3.22      1.41 o
   4   7  17        0.24        3.13      2.64 o
   1   8  17        0.48        0.29      1.38 o
   2   8  17        0.26       -1.54      1.68 o
   3   8  17        0.45        0.07      1.09 o
  -2  -3  18       43.09       42.07      3.08 o
  -1  -3  18       36.28       41.46      1.85 o
   0  -3  18        3.73        3.75      0.69 o
   1  -3  18        3.46        4.28      1.40 o
  -3  -2  18        1.60        0.02      0.63 o
  -2  -2  18       26.88       33.43      1.40 o
  -1  -2  18       43.18       50.91      1.73 o
   0  -2  18        8.18       13.70      1.11 o
   1  -2  18        0.31        0.74      0.56 o
   2  -2  18        0.56        0.98      1.03 o
  -3  -1  18       50.79       61.97      2.34 o
  -2  -1  18        1.71        1.04      0.95 o
  -1  -1  18       37.26       42.47      3.36 o
   0  -1  18       32.15       32.76      1.25 o
   1  -1  18       17.36       16.30      1.11 o
   2  -1  18        2.91        2.15      0.56 o
  -3   0  18        4.57        8.55      1.29 o
  -2   0  18        9.61       10.84      1.98 o
  -1   0  18       19.56       21.27      1.49 o
   0   0  18       66.34       69.80      1.34 o
   1   0  18       33.58       37.84      1.44 o
   2   0  18        0.04       -0.23      0.48 o
   3   0  18        1.64        2.28      0.56 o
  -3   1  18        0.71        0.12      0.82 o
  -2   1  18        1.51        1.41      1.28 o
  -1   1  18        6.17        3.59      2.80 o
   0   1  18       53.49       59.42      1.71 o
   1   1  18       30.01       27.21      1.27 o
   2   1  18        2.61        4.12      0.65 o
   3   1  18        0.78        1.09      0.53 o
  -3   2  18        3.93        3.58      1.23 o
  -2   2  18        0.08        0.22      0.98 o
  -1   2  18        2.01        1.69      1.35 o
   0   2  18        5.55        2.88      3.01 o
   1   2  18        4.12        2.40      0.76 o
   2   2  18       21.52       22.39      1.11 o
   3   2  18        6.49        4.90      0.60 o
   4   2  18        1.70        1.31      0.60 o
  -2   3  18        0.27       -0.12      1.03 o
  -1   3  18        1.12        0.44      1.03 o
   0   3  18        0.53        0.48      1.28 o
   1   3  18        0.03        0.19      0.53 o
   2   3  18        1.17        0.37      0.50 o
   3   3  18        0.89       -0.18      0.62 o
   4   3  18        5.49        2.66      2.30 o
  -2   4  18        3.62        1.52      0.87 o
  -1   4  18        2.47        2.65      2.13 o
   0   4  18        2.20        1.24      0.96 o
   1   4  18        0.72       -0.05      0.98 o
   2   4  18        0.03        0.46      1.08 o
   3   4  18        0.29        0.59      0.93 o
   4   4  18        0.13        0.20      0.68 o
  -1   5  18        0.04        0.14      0.83 o
   0   5  18       40.62       42.98      1.93 o
   1   5  18       40.01       40.12      4.22 o
   2   5  18        7.74       11.10      3.02 o
   3   5  18        0.51        0.11      1.18 o
   4   5  18        1.88        2.20      1.82 o
   0   6  18       13.80        0.37      1.48 o
   1   6  18       68.21       79.88      5.39 o
   2   6  18       64.17       70.12      3.35 o
   3   6  18        3.91        4.92      1.20 o
   4   6  18        5.48        6.29      1.52 o
   1   7  18       20.61       22.94      4.21 o
   2   7  18       97.69      112.14      4.34 o
   3   7  18        8.39        9.29      1.44 o
  -2  -2  19       40.99       45.15      1.92 o
  -1  -2  19       68.73       70.95      1.77 o
   0  -2  19        9.50       10.07      0.74 o
  -2  -1  19        1.45        0.16      0.85 o
  -1  -1  19        6.43        4.41      3.19 o
   0  -1  19       48.32       55.85      1.26 o
   1  -1  19        0.75        1.53      1.00 o
  -2   0  19        0.10       -0.12      0.82 o
  -1   0  19       16.80       18.21      1.24 o
   0   0  19      161.72      160.74      2.62 o
   1   0  19        7.61        6.09      0.81 o
   2   0  19        0.32        0.33      0.65 o
  -2   1  19        1.41        0.38      1.04 o
  -1   1  19        1.53        0.35      1.73 o
   0   1  19       25.03       29.36      1.07 o
   1   1  19        2.08        2.93      0.84 o
   2   1  19        9.23       11.01      1.07 o
   3   1  19        0.22        0.21      0.52 o
  -2   2  19       11.74        8.08      5.73 o
  -1   2  19        2.04        1.94      1.18 o
   0   2  19       23.32       21.72      2.48 o
   1   2  19        7.92        7.43      0.76 o
   2   2  19        0.01        0.02      0.30 o
   3   2  19        7.57        6.72      1.93 o
  -2   3  19       10.52        6.55      4.45 o
  -1   3  19        1.16        0.79      0.94 o
   0   3  19        1.72        0.87      0.44 o
   1   3  19        0.04        0.00      0.78 o
   2   3  19        3.04       -0.48      1.05 o
   3   3  19        4.89        2.02      1.95 o
  -1   4  19        2.90        2.51      1.53 o
   0   4  19        9.60        9.73      5.84 o
   1   4  19       51.17       56.48      2.88 o
   2   4  19        0.03       -0.12      1.02 o
   3   4  19        0.44        0.84      0.83 o
   0   5  19        8.20        0.36      0.93 o
   1   5  19      150.31      170.10      5.21 o
   2   5  19        4.97        2.97      1.60 o
   3   5  19        3.14        0.34      0.82 o
   1   6  19       85.85      103.36      4.31 o
   2   6  19        8.21        8.07      2.08 o
  -1   0  20        5.04        5.55      1.67 o
   0   0  20       10.68       14.23      2.73 o
   1   0  20        1.54        2.98      0.76 o
  -1   1  20       14.21       18.30      2.21 o
   0   1  20        7.69       10.61      1.09 o
   1   1  20        6.97       10.06      0.88 o
  -1   2  20        1.03        0.99      0.96 o
   0   2  20        7.36       10.24      0.95 o
   1   2  20       11.98       13.15      1.11 o
   2   2  20        8.24        6.61      1.48 o
   0   3  20       10.50        4.51      3.72 o
   1   3  20        7.92       10.45      1.85 o
   2   3  20        0.21        0.48      1.10 o
   0   4  20        0.94        0.23      0.87 o
   1   4  20        3.18        0.22      1.26 o
   2   4  20       15.16       15.07      2.06 o
 
